# Supplementary material for: World Checklist of Opiliones species (Arachnida). Part 1: Laniatores – Travunioidea and Triaenonychoidea
Source: Biodivers Data J. 2014 Nov 5;(2):e4094. doi: 10.3897/BDJ.2.e4094 (PMC4238074; doi:10.3897/BDJ.2.e4094)
Supplement: Supplementary material 1 — Darwin Core Archive: World Checklist of Opiliones species (Arachnida). Part 1: Laniatores – Travunioidea and Triaenonychoidea [file biodiversity_data_journal-2-e4094-s001.txt]

taxonID	type	basisOfRecord	kingdom	phylum	class	order	suborder	superfamily	family	subfamily	genus	specificEpithet	infraspecificEpithet	scientificNameAuthorship	scientificName	taxonRank	realm	taxonomicStatus	rightsHolder
OPIL SP 0001	Checklist	Dataset	Animalia	Arthropoda	Arachnida	Opiliones	Laniatores	Travunioidea	Nippononychidae		Izunonychus	ohruii		Suzuki, 1975	Izunonychus ohruii Suzuki, 1975	species	Palearctic	valid	Kury, Adriano B.
OPIL SP 0002	Checklist	Dataset	Animalia	Arthropoda	Arachnida	Opiliones	Laniatores	Travunioidea	Nippononychidae		Metanippononychus	daisenensis		Suzuki, 1975	Metanippononychus daisenensis Suzuki, 1975	species	Palearctic	valid	Kury, Adriano B.
OPIL SP 0003	Checklist	Dataset	Animalia	Arthropoda	Arachnida	Opiliones	Laniatores	Travunioidea	Nippononychidae		Metanippononychus	iriei	iriei	Suzuki, 1975	Metanippononychus iriei iriei Suzuki, 1975	subspecies	Palearctic	valid	Kury, Adriano B.
OPIL SP 0004	Checklist	Dataset	Animalia	Arthropoda	Arachnida	Opiliones	Laniatores	Travunioidea	Nippononychidae		Metanippononychus	iriei	yakuensis	Suzuki, 1975	Metanippononychus iriei yakuensis Suzuki, 1975	subspecies	Palearctic	valid	Kury, Adriano B.
OPIL SP 0005	Checklist	Dataset	Animalia	Arthropoda	Arachnida	Opiliones	Laniatores	Travunioidea	Nippononychidae		Metanippononychus	iyanus		Suzuki, 1975	Metanippononychus iyanus Suzuki, 1975	species	Palearctic	valid	Kury, Adriano B.
OPIL SP 0006	Checklist	Dataset	Animalia	Arthropoda	Arachnida	Opiliones	Laniatores	Travunioidea	Nippononychidae		Metanippononychus	tomishimai	awanus	Suzuki, 1975	Metanippononychus tomishimai awanus Suzuki, 1975	subspecies	Palearctic	valid	Kury, Adriano B.
OPIL SP 0007	Checklist	Dataset	Animalia	Arthropoda	Arachnida	Opiliones	Laniatores	Travunioidea	Nippononychidae		Metanippononychus	tomishimai	tomishimai	Suzuki, 1975	Metanippononychus tomishimai tomishimai Suzuki, 1975	subspecies	Palearctic	valid	Kury, Adriano B.
OPIL SP 0008	Checklist	Dataset	Animalia	Arthropoda	Arachnida	Opiliones	Laniatores	Travunioidea	Nippononychidae		Nippononychus	japonicus		(Miyoshi, 1957)	Nippononychus japonicus (Miyoshi, 1957)	species	Palearctic	valid	Kury, Adriano B.
OPIL SP 0009	Checklist	Dataset	Animalia	Arthropoda	Arachnida	Opiliones	Laniatores	Travunioidea	Nippononychidae		Yuria	pulcra	briggsi	Suzuki, 1975	Yuria pulcra briggsi Suzuki, 1975	subspecies	Palearctic	valid	Kury, Adriano B.
OPIL SP 0010	Checklist	Dataset	Animalia	Arthropoda	Arachnida	Opiliones	Laniatores	Travunioidea	Nippononychidae		Yuria	pulcra	pulcra	Suzuki, 1964	Yuria pulcra pulcra Suzuki, 1964	subspecies	Palearctic	valid	Kury, Adriano B.
OPIL SP 0011	Checklist	Dataset	Animalia	Arthropoda	Arachnida	Opiliones	Laniatores	Travunioidea	Paranonychidae	Paranonychinae	Kainonychus	akamai	akamai	(Suzuki, 1972)	Kainonychus akamai akamai (Suzuki, 1972)	subspecies	Palearctic	valid	Kury, Adriano B.
OPIL SP 0012	Checklist	Dataset	Animalia	Arthropoda	Arachnida	Opiliones	Laniatores	Travunioidea	Paranonychidae	Paranonychinae	Kainonychus	akamai	esoensis	Suzuki, 1975	Kainonychus akamai esoensis Suzuki, 1975	subspecies	Palearctic	valid	Kury, Adriano B.
OPIL SP 0013	Checklist	Dataset	Animalia	Arthropoda	Arachnida	Opiliones	Laniatores	Travunioidea	Paranonychidae	Paranonychinae	Kaolinonychus	coreanus	coreanus	(Suzuki, 1966)	Kaolinonychus coreanus coreanus (Suzuki, 1966)	subspecies	Palearctic	valid	Kury, Adriano B.
OPIL SP 0014	Checklist	Dataset	Animalia	Arthropoda	Arachnida	Opiliones	Laniatores	Travunioidea	Paranonychidae	Paranonychinae	Kaolinonychus	coreanus	longipes	(Suzuki, 1966)	Kaolinonychus coreanus longipes (Suzuki, 1966)	subspecies	Palearctic	valid	Kury, Adriano B.
OPIL SP 0015	Checklist	Dataset	Animalia	Arthropoda	Arachnida	Opiliones	Laniatores	Travunioidea	Paranonychidae	Paranonychinae	Metanonychus	idahoensis		Briggs, 1971	Metanonychus idahoensis Briggs, 1971	species	Nearctic	valid	Kury, Adriano B.
OPIL SP 0016	Checklist	Dataset	Animalia	Arthropoda	Arachnida	Opiliones	Laniatores	Travunioidea	Paranonychidae	Paranonychinae	Metanonychus	nigricans	nigricans	Briggs, 1971	Metanonychus nigricans nigricans Briggs, 1971	subspecies	Nearctic	valid	Kury, Adriano B.
OPIL SP 0017	Checklist	Dataset	Animalia	Arthropoda	Arachnida	Opiliones	Laniatores	Travunioidea	Paranonychidae	Paranonychinae	Metanonychus	nigricans	oregonus	Briggs, 1971	Metanonychus nigricans oregonus Briggs, 1971	subspecies	Nearctic	valid	Kury, Adriano B.
OPIL SP 0018	Checklist	Dataset	Animalia	Arthropoda	Arachnida	Opiliones	Laniatores	Travunioidea	Paranonychidae	Paranonychinae	Metanonychus	setulus	cascadus	Briggs, 1971	Metanonychus setulus cascadus Briggs, 1971	subspecies	Nearctic	valid	Kury, Adriano B.
OPIL SP 0019	Checklist	Dataset	Animalia	Arthropoda	Arachnida	Opiliones	Laniatores	Travunioidea	Paranonychidae	Paranonychinae	Metanonychus	setulus	mazamus	Briggs, 1971	Metanonychus setulus mazamus Briggs, 1971	subspecies	Nearctic	valid	Kury, Adriano B.
OPIL SP 0020	Checklist	Dataset	Animalia	Arthropoda	Arachnida	Opiliones	Laniatores	Travunioidea	Paranonychidae	Paranonychinae	Metanonychus	setulus	navarrus	Briggs, 1971	Metanonychus setulus navarrus Briggs, 1971	subspecies	Nearctic	valid	Kury, Adriano B.
OPIL SP 0021	Checklist	Dataset	Animalia	Arthropoda	Arachnida	Opiliones	Laniatores	Travunioidea	Paranonychidae	Paranonychinae	Metanonychus	setulus	obrieni	Briggs, 1971	Metanonychus setulus obrieni Briggs, 1971	subspecies	Nearctic	valid	Kury, Adriano B.
OPIL SP 0022	Checklist	Dataset	Animalia	Arthropoda	Arachnida	Opiliones	Laniatores	Travunioidea	Paranonychidae	Paranonychinae	Metanonychus	setulus	setulus	Briggs, 1971	Metanonychus setulus setulus Briggs, 1971	subspecies	Nearctic	valid	Kury, Adriano B.
OPIL SP 0023	Checklist	Dataset	Animalia	Arthropoda	Arachnida	Opiliones	Laniatores	Travunioidea	Paranonychidae	Paranonychinae	Paranonychus	brunneus		(Banks, 1893)	Paranonychus brunneus (Banks, 1893)	species	Holarctic	valid	Kury, Adriano B.
OPIL SP 0024	Checklist	Dataset	Animalia	Arthropoda	Arachnida	Opiliones	Laniatores	Travunioidea	Paranonychidae	Paranonychinae	Paranonychus	concolor		Briggs, 1971	Paranonychus concolor Briggs, 1971	species	Nearctic	valid	Kury, Adriano B.
OPIL SP 0025	Checklist	Dataset	Animalia	Arthropoda	Arachnida	Opiliones	Laniatores	Travunioidea	Paranonychidae	Sclerobuninae	Sclerobunus	cavicolens		(Banks, 1905)	Sclerobunus cavicolens (Banks, 1905)	species	Nearctic	valid	Kury, Adriano B.
OPIL SP 0026	Checklist	Dataset	Animalia	Arthropoda	Arachnida	Opiliones	Laniatores	Travunioidea	Paranonychidae	Sclerobuninae	Sclerobunus	glorietus		Briggs, 1971	Sclerobunus glorietus Briggs, 1971	species	Nearctic	valid	Kury, Adriano B.
OPIL SP 0027	Checklist	Dataset	Animalia	Arthropoda	Arachnida	Opiliones	Laniatores	Travunioidea	Paranonychidae	Sclerobuninae	Sclerobunus	idahoensis		Briggs, 1971	Sclerobunus idahoensis Briggs, 1971	species	Nearctic	valid	Kury, Adriano B.
OPIL SP 0028	Checklist	Dataset	Animalia	Arthropoda	Arachnida	Opiliones	Laniatores	Travunioidea	Paranonychidae	Sclerobuninae	Sclerobunus	jemez		Derkarabetian & Hedin, 2014	Sclerobunus jemez Derkarabetian & Hedin, 2014	species	Nearctic	valid	Kury, Adriano B.
OPIL SP 0029	Checklist	Dataset	Animalia	Arthropoda	Arachnida	Opiliones	Laniatores	Travunioidea	Paranonychidae	Sclerobuninae	Sclerobunus	klomax		Derkarabetian & Hedin, 2014	Sclerobunus klomax Derkarabetian & Hedin, 2014	species	Nearctic	valid	Kury, Adriano B.
OPIL SP 0030	Checklist	Dataset	Animalia	Arthropoda	Arachnida	Opiliones	Laniatores	Travunioidea	Paranonychidae	Sclerobuninae	Sclerobunus	madhousensis		(Briggs, 1971)	Sclerobunus madhousensis (Briggs, 1971)	species	Nearctic	valid	Kury, Adriano B.
OPIL SP 0031	Checklist	Dataset	Animalia	Arthropoda	Arachnida	Opiliones	Laniatores	Travunioidea	Paranonychidae	Sclerobuninae	Sclerobunus	nondimorphicus		Briggs, 1971	Sclerobunus nondimorphicus Briggs, 1971	species	Nearctic	valid	Kury, Adriano B.
OPIL SP 0032	Checklist	Dataset	Animalia	Arthropoda	Arachnida	Opiliones	Laniatores	Travunioidea	Paranonychidae	Sclerobuninae	Sclerobunus	robustus		(Packard, 1877)	Sclerobunus robustus (Packard, 1877)	species	Nearctic	valid	Kury, Adriano B.
OPIL SP 0033	Checklist	Dataset	Animalia	Arthropoda	Arachnida	Opiliones	Laniatores	Travunioidea	Paranonychidae	Sclerobuninae	Sclerobunus	skywalkeri		Derkarabetian & Hedin, 2014	Sclerobunus skywalkeri Derkarabetian & Hedin, 2014	species	Nearctic	valid	Kury, Adriano B.
OPIL SP 0034	Checklist	Dataset	Animalia	Arthropoda	Arachnida	Opiliones	Laniatores	Travunioidea	Paranonychidae	Sclerobuninae	Sclerobunus	speoventus		Derkarabetian & Hedin, 2014	Sclerobunus speoventus Derkarabetian & Hedin, 2014	species	Nearctic	valid	Kury, Adriano B.
OPIL SP 0035	Checklist	Dataset	Animalia	Arthropoda	Arachnida	Opiliones	Laniatores	Travunioidea	Paranonychidae	Sclerobuninae	Sclerobunus	steinmanni		Derkarabetian & Hedin, 2014	Sclerobunus steinmanni Derkarabetian & Hedin, 2014	species	Nearctic	valid	Kury, Adriano B.
OPIL SP 0036	Checklist	Dataset	Animalia	Arthropoda	Arachnida	Opiliones	Laniatores	Travunioidea	Paranonychidae	Sclerobuninae	Sclerobunus	ungulatus		(Briggs, 1971)	Sclerobunus ungulatus (Briggs, 1971)	species	Nearctic	valid	Kury, Adriano B.
OPIL SP 0037	Checklist	Dataset	Animalia	Arthropoda	Arachnida	Opiliones	Laniatores	Travunioidea	Paranonychidae	Sclerobuninae	Zuma	acuta		Goodnight & Goodnight, 1942	Zuma acuta Goodnight & Goodnight, 1942	species	Nearctic	valid	Kury, Adriano B.
OPIL SP 0038	Checklist	Dataset	Animalia	Arthropoda	Arachnida	Opiliones	Laniatores	Travunioidea	Paranonychidae	Sclerobuninae	Zuma	tioga		Briggs, 1971	Zuma tioga Briggs, 1971	species	Nearctic	valid	Kury, Adriano B.
OPIL SP 0039	Checklist	Dataset	Animalia	Arthropoda	Arachnida	Opiliones	Laniatores	Travunioidea	Travuniidae	Briggsinae	Briggsus	bilobatus		(Briggs, 1971)	Briggsus bilobatus (Briggs, 1971)	species	Nearctic	valid	Kury, Adriano B.
OPIL SP 0040	Checklist	Dataset	Animalia	Arthropoda	Arachnida	Opiliones	Laniatores	Travunioidea	Travuniidae	Briggsinae	Briggsus	clavatus		(Briggs, 1971)	Briggsus clavatus (Briggs, 1971)	species	Nearctic	valid	Kury, Adriano B.
OPIL SP 0041	Checklist	Dataset	Animalia	Arthropoda	Arachnida	Opiliones	Laniatores	Travunioidea	Travuniidae	Briggsinae	Briggsus	flavescens		(Briggs, 1971)	Briggsus flavescens (Briggs, 1971)	species	Nearctic	valid	Kury, Adriano B.
OPIL SP 0042	Checklist	Dataset	Animalia	Arthropoda	Arachnida	Opiliones	Laniatores	Travunioidea	Travuniidae	Briggsinae	Briggsus	hamatus		(Briggs, 1971)	Briggsus hamatus (Briggs, 1971)	species	Nearctic	valid	Kury, Adriano B.
OPIL SP 0043	Checklist	Dataset	Animalia	Arthropoda	Arachnida	Opiliones	Laniatores	Travunioidea	Travuniidae	Briggsinae	Briggsus	pacificus		(Briggs, 1971)	Briggsus pacificus (Briggs, 1971)	species	Nearctic	valid	Kury, Adriano B.
OPIL SP 0044	Checklist	Dataset	Animalia	Arthropoda	Arachnida	Opiliones	Laniatores	Travunioidea	Travuniidae	Briggsinae	Isolachus	spinosus		Briggs, 1971	Isolachus spinosus Briggs, 1971	species	Nearctic	valid	Kury, Adriano B.
OPIL SP 0045	Checklist	Dataset	Animalia	Arthropoda	Arachnida	Opiliones	Laniatores	Travunioidea	Travuniidae	Cladonychiinae	Cryptomaster	leviathan		Briggs, 1969	Cryptomaster leviathan Briggs, 1969	species	Nearctic	valid	Kury, Adriano B.
OPIL SP 0046	Checklist	Dataset	Animalia	Arthropoda	Arachnida	Opiliones	Laniatores	Travunioidea	Travuniidae	Cladonychiinae	Erebomaster	acanthinus		(Crosby & Bishop, 1924)	Erebomaster acanthinus (Crosby & Bishop, 1924)	species	Nearctic	valid	Kury, Adriano B.
OPIL SP 0047	Checklist	Dataset	Animalia	Arthropoda	Arachnida	Opiliones	Laniatores	Travunioidea	Travuniidae	Cladonychiinae	Erebomaster	flavescens	coecus	(Packard 1888)	Erebomaster flavescens coecus (Packard 1888)	subspecies	Nearctic	valid	Kury, Adriano B.
OPIL SP 0048	Checklist	Dataset	Animalia	Arthropoda	Arachnida	Opiliones	Laniatores	Travunioidea	Travuniidae	Cladonychiinae	Erebomaster	flavescens	flavescens	Cope, 1872	Erebomaster flavescens flavescens Cope, 1872	subspecies	Nearctic	valid	Kury, Adriano B.
OPIL SP 0049	Checklist	Dataset	Animalia	Arthropoda	Arachnida	Opiliones	Laniatores	Travunioidea	Travuniidae	Cladonychiinae	Erebomaster	weyerensis		(Packard, 1888)	Erebomaster weyerensis (Packard, 1888)	species	Nearctic	valid	Kury, Adriano B.
OPIL SP 0050	Checklist	Dataset	Animalia	Arthropoda	Arachnida	Opiliones	Laniatores	Travunioidea	Travuniidae	Cladonychiinae	Holoscotolemon	franzinii		Tedeschi & Sciaky, 1994	Holoscotolemon franzinii Tedeschi & Sciaky, 1994	species	Palearctic	valid	Kury, Adriano B.
OPIL SP 0051	Checklist	Dataset	Animalia	Arthropoda	Arachnida	Opiliones	Laniatores	Travunioidea	Travuniidae	Cladonychiinae	Holoscotolemon	jaqueti		(Corti, 1905)	Holoscotolemon jaqueti (Corti, 1905)	species	Palearctic	valid	Kury, Adriano B.
OPIL SP 0052	Checklist	Dataset	Animalia	Arthropoda	Arachnida	Opiliones	Laniatores	Travunioidea	Travuniidae	Cladonychiinae	Holoscotolemon	lessiniensis		Martens, 1978	Holoscotolemon lessiniensis Martens, 1978	species	Palearctic	valid	Kury, Adriano B.
OPIL SP 0053	Checklist	Dataset	Animalia	Arthropoda	Arachnida	Opiliones	Laniatores	Travunioidea	Travuniidae	Cladonychiinae	Holoscotolemon	monzinii		Tedeschi & Sciaky, 1994	Holoscotolemon monzinii Tedeschi & Sciaky, 1994	species	Palearctic	valid	Kury, Adriano B.
OPIL SP 0054	Checklist	Dataset	Animalia	Arthropoda	Arachnida	Opiliones	Laniatores	Travunioidea	Travuniidae	Cladonychiinae	Holoscotolemon	naturae		Tedeschi & Sciaky, 1994	Holoscotolemon naturae Tedeschi & Sciaky, 1994	species	Palearctic	valid	Kury, Adriano B.
OPIL SP 0055	Checklist	Dataset	Animalia	Arthropoda	Arachnida	Opiliones	Laniatores	Travunioidea	Travuniidae	Cladonychiinae	Holoscotolemon	oreophilus		Martens, 1978	Holoscotolemon oreophilus Martens, 1978	species	Palearctic	valid	Kury, Adriano B.
OPIL SP 0056	Checklist	Dataset	Animalia	Arthropoda	Arachnida	Opiliones	Laniatores	Travunioidea	Travuniidae	Cladonychiinae	Holoscotolemon	querilhaci		(Lucas, 1866)	Holoscotolemon querilhaci (Lucas, 1866)	species	Palearctic	valid	Kury, Adriano B.
OPIL SP 0057	Checklist	Dataset	Animalia	Arthropoda	Arachnida	Opiliones	Laniatores	Travunioidea	Travuniidae	Cladonychiinae	Holoscotolemon	unicolor		Roewer, 1915	Holoscotolemon unicolor Roewer, 1915	species	Palearctic	valid	Kury, Adriano B.
OPIL SP 0058	Checklist	Dataset	Animalia	Arthropoda	Arachnida	Opiliones	Laniatores	Travunioidea	Travuniidae	Cladonychiinae	Speleomaster	lexi		Briggs, 1974	Speleomaster lexi Briggs, 1974	species	Nearctic	valid	Kury, Adriano B.
OPIL SP 0059	Checklist	Dataset	Animalia	Arthropoda	Arachnida	Opiliones	Laniatores	Travunioidea	Travuniidae	Cladonychiinae	Speleomaster	pecki		Briggs, 1974	Speleomaster pecki Briggs, 1974	species	Nearctic	valid	Kury, Adriano B.
OPIL SP 0060	Checklist	Dataset	Animalia	Arthropoda	Arachnida	Opiliones	Laniatores	Travunioidea	Travuniidae	Cladonychiinae	Theromaster	archeri		(Goodnight & Goodnight, 1942)	Theromaster archeri (Goodnight & Goodnight, 1942)	species	Nearctic	valid	Kury, Adriano B.
OPIL SP 0061	Checklist	Dataset	Animalia	Arthropoda	Arachnida	Opiliones	Laniatores	Travunioidea	Travuniidae	Cladonychiinae	Theromaster	brunneus		(Banks, 1902)	Theromaster brunneus (Banks, 1902)	species	Nearctic	valid	Kury, Adriano B.
OPIL SP 0062	Checklist	Dataset	Animalia	Arthropoda	Arachnida	Opiliones	Laniatores	Travunioidea	Travuniidae	Travuniinae	Arbasus	caecus		(Simon, 1911)	Arbasus caecus (Simon, 1911)	species	Palearctic	valid	Kury, Adriano B.
OPIL SP 0063	Checklist	Dataset	Animalia	Arthropoda	Arachnida	Opiliones	Laniatores	Travunioidea	Travuniidae	Travuniinae	Buemarinoa	patrizii		Roewer, 1956	Buemarinoa patrizii Roewer, 1956	species	Palearctic	valid	Kury, Adriano B.
OPIL SP 0064	Checklist	Dataset	Animalia	Arthropoda	Arachnida	Opiliones	Laniatores	Travunioidea	Travuniidae	Travuniinae	Dinaria	vjetrenicae		(Had�i, 1932)	Dinaria vjetrenicae (Had�i, 1932)	species	Palearctic	valid	Kury, Adriano B.
OPIL SP 0065	Checklist	Dataset	Animalia	Arthropoda	Arachnida	Opiliones	Laniatores	Travunioidea	Travuniidae	Travuniinae	Peltonychia	clavigera		(Simon, 1879)	Peltonychia clavigera (Simon, 1879)	species	Palearctic	valid	Kury, Adriano B.
OPIL SP 0066	Checklist	Dataset	Animalia	Arthropoda	Arachnida	Opiliones	Laniatores	Travunioidea	Travuniidae	Travuniinae	Peltonychia	gabria		Roewer, 1935	Peltonychia gabria Roewer, 1935	species	Palearctic	valid	Kury, Adriano B.
OPIL SP 0067	Checklist	Dataset	Animalia	Arthropoda	Arachnida	Opiliones	Laniatores	Travunioidea	Travuniidae	Travuniinae	Peltonychia	leprieuri		(Lucas, 1861)	Peltonychia leprieuri (Lucas, 1861)	species	Palearctic	valid	Kury, Adriano B.
OPIL SP 0068	Checklist	Dataset	Animalia	Arthropoda	Arachnida	Opiliones	Laniatores	Travunioidea	Travuniidae	Travuniinae	Peltonychia	navarica		(Simon, 1879)	Peltonychia navarica (Simon, 1879)	species	Palearctic	valid	Kury, Adriano B.
OPIL SP 0069	Checklist	Dataset	Animalia	Arthropoda	Arachnida	Opiliones	Laniatores	Travunioidea	Travuniidae	Travuniinae	Peltonychia	piochardi		(Simon, 1872)	Peltonychia piochardi (Simon, 1872)	species	Palearctic	valid	Kury, Adriano B.
OPIL SP 0070	Checklist	Dataset	Animalia	Arthropoda	Arachnida	Opiliones	Laniatores	Travunioidea	Travuniidae	Travuniinae	Peltonychia	postumicola		(Roewer, 1935)	Peltonychia postumicola (Roewer, 1935)	species	Palearctic	valid	Kury, Adriano B.
OPIL SP 0071	Checklist	Dataset	Animalia	Arthropoda	Arachnida	Opiliones	Laniatores	Travunioidea	Travuniidae	Travuniinae	Peltonychia	sarea		(Roewer, 1935)	Peltonychia sarea (Roewer, 1935)	species	Palearctic	valid	Kury, Adriano B.
OPIL SP 0072	Checklist	Dataset	Animalia	Arthropoda	Arachnida	Opiliones	Laniatores	Travunioidea	Travuniidae	Travuniinae	Peltonychia	tenuis		(Roewer, 1935)	Peltonychia tenuis (Roewer, 1935)	species	Palearctic	valid	Kury, Adriano B.
OPIL SP 0073	Checklist	Dataset	Animalia	Arthropoda	Arachnida	Opiliones	Laniatores	Travunioidea	Travuniidae	Travuniinae	Speleonychia	sengeri		Briggs, 1974	Speleonychia sengeri Briggs, 1974	species	Nearctic	valid	Kury, Adriano B.
OPIL SP 0074	Checklist	Dataset	Animalia	Arthropoda	Arachnida	Opiliones	Laniatores	Travunioidea	Travuniidae	Travuniinae	Travunia	borisi		(Had�i, 1973)	Travunia borisi (Had�i, 1973)	species	Palearctic	valid	Kury, Adriano B.
OPIL SP 0075	Checklist	Dataset	Animalia	Arthropoda	Arachnida	Opiliones	Laniatores	Travunioidea	Travuniidae	Travuniinae	Travunia	hofferi		(�ilhav�, 1937)	Travunia hofferi (�ilhav�, 1937)	species	Palearctic	valid	Kury, Adriano B.
OPIL SP 0076	Checklist	Dataset	Animalia	Arthropoda	Arachnida	Opiliones	Laniatores	Travunioidea	Travuniidae	Travuniinae	Travunia	jandai		Kratochv�l, 1937	Travunia jandai Kratochv�l, 1937	species	Palearctic	valid	Kury, Adriano B.
OPIL SP 0077	Checklist	Dataset	Animalia	Arthropoda	Arachnida	Opiliones	Laniatores	Travunioidea	Travuniidae	Travuniinae	Travunia	troglodytes		(Roewer, 1915)	Travunia troglodytes (Roewer, 1915)	species	Palearctic	valid	Kury, Adriano B.
OPIL SP 0078	Checklist	Dataset	Animalia	Arthropoda	Arachnida	Opiliones	Laniatores	Travunioidea	Travuniidae	Travuniinae	Trojanella	serbica		Karaman, 2005	Trojanella serbica Karaman, 2005	species	Palearctic	valid	Kury, Adriano B.
OPIL SP 0079	Checklist	Dataset	Animalia	Arthropoda	Arachnida	Opiliones	Laniatores	Triaenonychoidea	Synthetonychiidae		Synthetonychia	acuta		Forster, 1954	Synthetonychia acuta Forster, 1954	species	Australasian	valid	Kury, Adriano B.
OPIL SP 0080	Checklist	Dataset	Animalia	Arthropoda	Arachnida	Opiliones	Laniatores	Triaenonychoidea	Synthetonychiidae		Synthetonychia	cornua		Forster, 1954	Synthetonychia cornua Forster, 1954	species	Australasian	valid	Kury, Adriano B.
OPIL SP 0081	Checklist	Dataset	Animalia	Arthropoda	Arachnida	Opiliones	Laniatores	Triaenonychoidea	Synthetonychiidae		Synthetonychia	fiordensis		Forster, 1954	Synthetonychia fiordensis Forster, 1954	species	Australasian	valid	Kury, Adriano B.
OPIL SP 0082	Checklist	Dataset	Animalia	Arthropoda	Arachnida	Opiliones	Laniatores	Triaenonychoidea	Synthetonychiidae		Synthetonychia	florae		Forster, 1954	Synthetonychia florae Forster, 1954	species	Australasian	valid	Kury, Adriano B.
OPIL SP 0083	Checklist	Dataset	Animalia	Arthropoda	Arachnida	Opiliones	Laniatores	Triaenonychoidea	Synthetonychiidae		Synthetonychia	glacialis		Forster, 1954	Synthetonychia glacialis Forster, 1954	species	Australasian	valid	Kury, Adriano B.
OPIL SP 0084	Checklist	Dataset	Animalia	Arthropoda	Arachnida	Opiliones	Laniatores	Triaenonychoidea	Synthetonychiidae		Synthetonychia	hughsoni		Forster, 1954	Synthetonychia hughsoni Forster, 1954	species	Australasian	valid	Kury, Adriano B.
OPIL SP 0085	Checklist	Dataset	Animalia	Arthropoda	Arachnida	Opiliones	Laniatores	Triaenonychoidea	Synthetonychiidae		Synthetonychia	minuta		Forster, 1954	Synthetonychia minuta Forster, 1954	species	Australasian	valid	Kury, Adriano B.
OPIL SP 0086	Checklist	Dataset	Animalia	Arthropoda	Arachnida	Opiliones	Laniatores	Triaenonychoidea	Synthetonychiidae		Synthetonychia	obtusa		Forster, 1954	Synthetonychia obtusa Forster, 1954	species	Australasian	valid	Kury, Adriano B.
OPIL SP 0087	Checklist	Dataset	Animalia	Arthropoda	Arachnida	Opiliones	Laniatores	Triaenonychoidea	Synthetonychiidae		Synthetonychia	oliveae		Forster, 1954	Synthetonychia oliveae Forster, 1954	species	Australasian	valid	Kury, Adriano B.
OPIL SP 0088	Checklist	Dataset	Animalia	Arthropoda	Arachnida	Opiliones	Laniatores	Triaenonychoidea	Synthetonychiidae		Synthetonychia	oparara		Forster, 1954	Synthetonychia oparara Forster, 1954	species	Australasian	valid	Kury, Adriano B.
OPIL SP 0089	Checklist	Dataset	Animalia	Arthropoda	Arachnida	Opiliones	Laniatores	Triaenonychoidea	Synthetonychiidae		Synthetonychia	proxima		Forster, 1954	Synthetonychia proxima Forster, 1954	species	Australasian	valid	Kury, Adriano B.
OPIL SP 0090	Checklist	Dataset	Animalia	Arthropoda	Arachnida	Opiliones	Laniatores	Triaenonychoidea	Synthetonychiidae		Synthetonychia	ramosa		Forster, 1954	Synthetonychia ramosa Forster, 1954	species	Australasian	valid	Kury, Adriano B.
OPIL SP 0091	Checklist	Dataset	Animalia	Arthropoda	Arachnida	Opiliones	Laniatores	Triaenonychoidea	Synthetonychiidae		Synthetonychia	sinuosa		Forster, 1954	Synthetonychia sinuosa Forster, 1954	species	Australasian	valid	Kury, Adriano B.
OPIL SP 0092	Checklist	Dataset	Animalia	Arthropoda	Arachnida	Opiliones	Laniatores	Triaenonychoidea	Synthetonychiidae		Synthetonychia	wairarapae		Forster, 1954	Synthetonychia wairarapae Forster, 1954	species	Australasian	valid	Kury, Adriano B.
OPIL SP 0093	Checklist	Dataset	Animalia	Arthropoda	Arachnida	Opiliones	Laniatores	Triaenonychoidea	Triaenonychidae	Adaeinae	Adaeulum	areolatum		(Pocock, 1902)	Adaeulum areolatum (Pocock, 1902)	species	Afrotropical	valid	Kury, Adriano B.
OPIL SP 0094	Checklist	Dataset	Animalia	Arthropoda	Arachnida	Opiliones	Laniatores	Triaenonychoidea	Triaenonychidae	Adaeinae	Adaeulum	bicolor		Lawrence, 1931	Adaeulum bicolor Lawrence, 1931	species	Afrotropical	valid	Kury, Adriano B.
OPIL SP 0095	Checklist	Dataset	Animalia	Arthropoda	Arachnida	Opiliones	Laniatores	Triaenonychoidea	Triaenonychidae	Adaeinae	Adaeulum	brevidentatum		Lawrence, 1934	Adaeulum brevidentatum Lawrence, 1934	species	Afrotropical	valid	Kury, Adriano B.
OPIL SP 0096	Checklist	Dataset	Animalia	Arthropoda	Arachnida	Opiliones	Laniatores	Triaenonychoidea	Triaenonychidae	Adaeinae	Adaeulum	coronatum		Kauri, 1961	Adaeulum coronatum Kauri, 1961	species	Afrotropical	valid	Kury, Adriano B.
OPIL SP 0097	Checklist	Dataset	Animalia	Arthropoda	Arachnida	Opiliones	Laniatores	Triaenonychoidea	Triaenonychidae	Adaeinae	Adaeulum	godfreyi		Lawrence, 1931	Adaeulum godfreyi Lawrence, 1931	species	Afrotropical	valid	Kury, Adriano B.
OPIL SP 0098	Checklist	Dataset	Animalia	Arthropoda	Arachnida	Opiliones	Laniatores	Triaenonychoidea	Triaenonychidae	Adaeinae	Adaeulum	humifer		Lawrence, 1963	Adaeulum humifer Lawrence, 1963	species	Afrotropical	valid	Kury, Adriano B.
OPIL SP 0099	Checklist	Dataset	Animalia	Arthropoda	Arachnida	Opiliones	Laniatores	Triaenonychoidea	Triaenonychidae	Adaeinae	Adaeulum	monticola		Lawrence, 1939	Adaeulum monticola Lawrence, 1939	species	Afrotropical	valid	Kury, Adriano B.
OPIL SP 0100	Checklist	Dataset	Animalia	Arthropoda	Arachnida	Opiliones	Laniatores	Triaenonychoidea	Triaenonychidae	Adaeinae	Adaeulum	moruliferum		Lawrence, 1938	Adaeulum moruliferum Lawrence, 1938	species	Afrotropical	valid	Kury, Adriano B.
OPIL SP 0101	Checklist	Dataset	Animalia	Arthropoda	Arachnida	Opiliones	Laniatores	Triaenonychoidea	Triaenonychidae	Adaeinae	Adaeulum	robustum		Lawrence, 1937	Adaeulum robustum Lawrence, 1937	species	Afrotropical	valid	Kury, Adriano B.
OPIL SP 0102	Checklist	Dataset	Animalia	Arthropoda	Arachnida	Opiliones	Laniatores	Triaenonychoidea	Triaenonychidae	Adaeinae	Adaeulum	supervidens		Lawrence, 1933	Adaeulum supervidens Lawrence, 1933	species	Afrotropical	valid	Kury, Adriano B.
OPIL SP 0103	Checklist	Dataset	Animalia	Arthropoda	Arachnida	Opiliones	Laniatores	Triaenonychoidea	Triaenonychidae	Adaeinae	Adaeulum	warreni		Lawrence, 1933	Adaeulum warreni Lawrence, 1933	species	Afrotropical	valid	Kury, Adriano B.
OPIL SP 0104	Checklist	Dataset	Animalia	Arthropoda	Arachnida	Opiliones	Laniatores	Triaenonychoidea	Triaenonychidae	Adaeinae	Adaeum	asperatum		Karsch, 1880	Adaeum asperatum Karsch, 1880	species	Afrotropical	valid	Kury, Adriano B.
OPIL SP 0105	Checklist	Dataset	Animalia	Arthropoda	Arachnida	Opiliones	Laniatores	Triaenonychoidea	Triaenonychidae	Adaeinae	Adaeum	capense		(Roewer, 1915)	Adaeum capense (Roewer, 1915)	species	Afrotropical	valid	Kury, Adriano B.
OPIL SP 0106	Checklist	Dataset	Animalia	Arthropoda	Arachnida	Opiliones	Laniatores	Triaenonychoidea	Triaenonychidae	Adaeinae	Adaeum	granulosum		Lawrence, 1931	Adaeum granulosum Lawrence, 1931	species	Afrotropical	valid	Kury, Adriano B.
OPIL SP 0107	Checklist	Dataset	Animalia	Arthropoda	Arachnida	Opiliones	Laniatores	Triaenonychoidea	Triaenonychidae	Adaeinae	Adaeum	hewitti		Roewer, 1931	Adaeum hewitti Roewer, 1931	species	Afrotropical	valid	Kury, Adriano B.
OPIL SP 0108	Checklist	Dataset	Animalia	Arthropoda	Arachnida	Opiliones	Laniatores	Triaenonychoidea	Triaenonychidae	Adaeinae	Adaeum	latens		Loman, 1898	Adaeum latens Loman, 1898	species	Afrotropical	valid	Kury, Adriano B.
OPIL SP 0109	Checklist	Dataset	Animalia	Arthropoda	Arachnida	Opiliones	Laniatores	Triaenonychoidea	Triaenonychidae	Adaeinae	Adaeum	obtectum		Loman, 1898	Adaeum obtectum Loman, 1898	species	Afrotropical	valid	Kury, Adriano B.
OPIL SP 0110	Checklist	Dataset	Animalia	Arthropoda	Arachnida	Opiliones	Laniatores	Triaenonychoidea	Triaenonychidae	Adaeinae	Adaeum	spatulatum		Lawrence, 1931	Adaeum spatulatum Lawrence, 1931	species	Afrotropical	valid	Kury, Adriano B.
OPIL SP 0111	Checklist	Dataset	Animalia	Arthropoda	Arachnida	Opiliones	Laniatores	Triaenonychoidea	Triaenonychidae	Adaeinae	Adaeum	squamatum		Lawrence, 1931	Adaeum squamatum Lawrence, 1931	species	Afrotropical	valid	Kury, Adriano B.
OPIL SP 0112	Checklist	Dataset	Animalia	Arthropoda	Arachnida	Opiliones	Laniatores	Triaenonychoidea	Triaenonychidae	Adaeinae	Cryptadaeum	capense		Lawrence, 1931	Cryptadaeum capense Lawrence, 1931	species	Afrotropical	valid	Kury, Adriano B.
OPIL SP 0113	Checklist	Dataset	Animalia	Arthropoda	Arachnida	Opiliones	Laniatores	Triaenonychoidea	Triaenonychidae	Adaeinae	Dingupa	glauerti		Forster, 1952	Dingupa glauerti Forster, 1952	species	Australasian	valid	Kury, Adriano B.
OPIL SP 0114	Checklist	Dataset	Animalia	Arthropoda	Arachnida	Opiliones	Laniatores	Triaenonychoidea	Triaenonychidae	Adaeinae	Heteradaeum	exiguum		Lawrence, 1963	Heteradaeum exiguum Lawrence, 1963	species	Afrotropical	valid	Kury, Adriano B.
OPIL SP 0115	Checklist	Dataset	Animalia	Arthropoda	Arachnida	Opiliones	Laniatores	Triaenonychoidea	Triaenonychidae	Adaeinae	Larifuga	avus		Star?ga, 1989	Larifuga avus Star?ga, 1989	species	Afrotropical	valid	Kury, Adriano B.
OPIL SP 0116	Checklist	Dataset	Animalia	Arthropoda	Arachnida	Opiliones	Laniatores	Triaenonychoidea	Triaenonychidae	Adaeinae	Larifuga	calcarata		Lawrence, 1931	Larifuga calcarata Lawrence, 1931	species	Afrotropical	valid	Kury, Adriano B.
OPIL SP 0117	Checklist	Dataset	Animalia	Arthropoda	Arachnida	Opiliones	Laniatores	Triaenonychoidea	Triaenonychidae	Adaeinae	Larifuga	capensis		Lawrence, 1931	Larifuga capensis Lawrence, 1931	species	Afrotropical	valid	Kury, Adriano B.
OPIL SP 0118	Checklist	Dataset	Animalia	Arthropoda	Arachnida	Opiliones	Laniatores	Triaenonychoidea	Triaenonychidae	Adaeinae	Larifuga	dentifer		Lawrence, 1931	Larifuga dentifer Lawrence, 1931	species	Afrotropical	valid	Kury, Adriano B.
OPIL SP 0119	Checklist	Dataset	Animalia	Arthropoda	Arachnida	Opiliones	Laniatores	Triaenonychoidea	Triaenonychidae	Adaeinae	Larifuga	granulosa		Lawrence, 1931	Larifuga granulosa Lawrence, 1931	species	Afrotropical	valid	Kury, Adriano B.
OPIL SP 0120	Checklist	Dataset	Animalia	Arthropoda	Arachnida	Opiliones	Laniatores	Triaenonychoidea	Triaenonychidae	Adaeinae	Larifuga	mantonae		Lawrence, 1934	Larifuga mantonae Lawrence, 1934	species	Afrotropical	valid	Kury, Adriano B.
OPIL SP 0121	Checklist	Dataset	Animalia	Arthropoda	Arachnida	Opiliones	Laniatores	Triaenonychoidea	Triaenonychidae	Adaeinae	Larifuga	montana		Lawrence, 1931	Larifuga montana Lawrence, 1931	species	Afrotropical	valid	Kury, Adriano B.
OPIL SP 0122	Checklist	Dataset	Animalia	Arthropoda	Arachnida	Opiliones	Laniatores	Triaenonychoidea	Triaenonychidae	Adaeinae	Larifuga	oneraria		Kauri, 1961	Larifuga oneraria Kauri, 1961	species	Afrotropical	valid	Kury, Adriano B.
OPIL SP 0123	Checklist	Dataset	Animalia	Arthropoda	Arachnida	Opiliones	Laniatores	Triaenonychoidea	Triaenonychidae	Adaeinae	Larifuga	rugosa		(Gu�rin-M�neville, 1837)	Larifuga rugosa (Gu�rin-M�neville, 1837)	species	Afrotropical	valid	Kury, Adriano B.
OPIL SP 0124	Checklist	Dataset	Animalia	Arthropoda	Arachnida	Opiliones	Laniatores	Triaenonychoidea	Triaenonychidae	Adaeinae	Larifuga	weberi		Loman, 1898	Larifuga weberi Loman, 1898	species	Afrotropical	valid	Kury, Adriano B.
OPIL SP 0125	Checklist	Dataset	Animalia	Arthropoda	Arachnida	Opiliones	Laniatores	Triaenonychoidea	Triaenonychidae	Adaeinae	Larifugella	afra		Lawrence, 1933	Larifugella afra Lawrence, 1933	species	Afrotropical	valid	Kury, Adriano B.
OPIL SP 0126	Checklist	Dataset	Animalia	Arthropoda	Arachnida	Opiliones	Laniatores	Triaenonychoidea	Triaenonychidae	Adaeinae	Larifugella	longipalpis		Lawrence, 1934	Larifugella longipalpis Lawrence, 1934	species	Afrotropical	valid	Kury, Adriano B.
OPIL SP 0127	Checklist	Dataset	Animalia	Arthropoda	Arachnida	Opiliones	Laniatores	Triaenonychoidea	Triaenonychidae	Adaeinae	Larifugella	natalensis		(Lawrence, 1931)	Larifugella natalensis (Lawrence, 1931)	species	Afrotropical	valid	Kury, Adriano B.
OPIL SP 0128	Checklist	Dataset	Animalia	Arthropoda	Arachnida	Opiliones	Laniatores	Triaenonychoidea	Triaenonychidae	Adaeinae	Larifugella	valida		Lawrence, 1963	Larifugella valida Lawrence, 1963	species	Afrotropical	valid	Kury, Adriano B.
OPIL SP 0129	Checklist	Dataset	Animalia	Arthropoda	Arachnida	Opiliones	Laniatores	Triaenonychoidea	Triaenonychidae	Adaeinae	Larifugella	zuluana		Lawrence, 1937	Larifugella zuluana Lawrence, 1937	species	Afrotropical	valid	Kury, Adriano B.
OPIL SP 0130	Checklist	Dataset	Animalia	Arthropoda	Arachnida	Opiliones	Laniatores	Triaenonychoidea	Triaenonychidae	Adaeinae	Micradaeum	rugosum		Lawrence, 1931	Micradaeum rugosum Lawrence, 1931	species	Afrotropical	valid	Kury, Adriano B.
OPIL SP 0131	Checklist	Dataset	Animalia	Arthropoda	Arachnida	Opiliones	Laniatores	Triaenonychoidea	Triaenonychidae	Adaeinae	Montadaeum	purcelli		Lawrence, 1931	Montadaeum purcelli Lawrence, 1931	species	Afrotropical	valid	Kury, Adriano B.
OPIL SP 0132	Checklist	Dataset	Animalia	Arthropoda	Arachnida	Opiliones	Laniatores	Triaenonychoidea	Triaenonychidae	Adaeinae	Paradaeum	rattrayi		Lawrence, 1931	Paradaeum rattrayi Lawrence, 1931	species	Afrotropical	valid	Kury, Adriano B.
OPIL SP 0133	Checklist	Dataset	Animalia	Arthropoda	Arachnida	Opiliones	Laniatores	Triaenonychoidea	Triaenonychidae	Soerensenellinae	Karamea	lobata	aurea	Forster, 1954	Karamea lobata aurea Forster, 1954	subspecies	Australasian	valid	Kury, Adriano B.
OPIL SP 0134	Checklist	Dataset	Animalia	Arthropoda	Arachnida	Opiliones	Laniatores	Triaenonychoidea	Triaenonychidae	Soerensenellinae	Karamea	lobata	australis	Forster, 1954	Karamea lobata australis Forster, 1954	subspecies	Australasian	valid	Kury, Adriano B.
OPIL SP 0135	Checklist	Dataset	Animalia	Arthropoda	Arachnida	Opiliones	Laniatores	Triaenonychoidea	Triaenonychidae	Soerensenellinae	Karamea	lobata	lobata	Forster, 1954	Karamea lobata lobata Forster, 1954	subspecies	Australasian	valid	Kury, Adriano B.
OPIL SP 0136	Checklist	Dataset	Animalia	Arthropoda	Arachnida	Opiliones	Laniatores	Triaenonychoidea	Triaenonychidae	Soerensenellinae	Karamea	trailli		Forster, 1954	Karamea trailli Forster, 1954	species	Australasian	valid	Kury, Adriano B.
OPIL SP 0137	Checklist	Dataset	Animalia	Arthropoda	Arachnida	Opiliones	Laniatores	Triaenonychoidea	Triaenonychidae	Soerensenellinae	Karamea	tricerata		Forster, 1954	Karamea tricerata Forster, 1954	species	Australasian	valid	Kury, Adriano B.
OPIL SP 0138	Checklist	Dataset	Animalia	Arthropoda	Arachnida	Opiliones	Laniatores	Triaenonychoidea	Triaenonychidae	Soerensenellinae	Karamea	tuthilli		Forster, 1954	Karamea tuthilli Forster, 1954	species	Australasian	valid	Kury, Adriano B.
OPIL SP 0139	Checklist	Dataset	Animalia	Arthropoda	Arachnida	Opiliones	Laniatores	Triaenonychoidea	Triaenonychidae	Soerensenellinae	Lawrencella	inermis		(Lawrence, 1931)	Lawrencella inermis (Lawrence, 1931)	species	Afrotropical	valid	Kury, Adriano B.
OPIL SP 0140	Checklist	Dataset	Animalia	Arthropoda	Arachnida	Opiliones	Laniatores	Triaenonychoidea	Triaenonychidae	Soerensenellinae	Soerensenella	bicornis	bicornis	Pocock, 1903	Soerensenella bicornis bicornis Pocock, 1903	subspecies	Australasian	valid	Kury, Adriano B.
OPIL SP 0141	Checklist	Dataset	Animalia	Arthropoda	Arachnida	Opiliones	Laniatores	Triaenonychoidea	Triaenonychidae	Soerensenellinae	Soerensenella	bicornis	parva	Forster, 1954	Soerensenella bicornis parva Forster, 1954	subspecies	Australasian	valid	Kury, Adriano B.
OPIL SP 0142	Checklist	Dataset	Animalia	Arthropoda	Arachnida	Opiliones	Laniatores	Triaenonychoidea	Triaenonychidae	Soerensenellinae	Soerensenella	bicornis	waikanae	Forster, 1954	Soerensenella bicornis waikanae Forster, 1954	subspecies	Australasian	valid	Kury, Adriano B.
OPIL SP 0143	Checklist	Dataset	Animalia	Arthropoda	Arachnida	Opiliones	Laniatores	Triaenonychoidea	Triaenonychidae	Soerensenellinae	Soerensenella	formosana		(Roewer, 1931)	Soerensenella formosana (Roewer, 1931)	species	Australasian	valid	Kury, Adriano B.
OPIL SP 0144	Checklist	Dataset	Animalia	Arthropoda	Arachnida	Opiliones	Laniatores	Triaenonychoidea	Triaenonychidae	Soerensenellinae	Soerensenella	prehensor	nitida	Forster, 1954	Soerensenella prehensor nitida Forster, 1954	subspecies	Australasian	valid	Kury, Adriano B.
OPIL SP 0145	Checklist	Dataset	Animalia	Arthropoda	Arachnida	Opiliones	Laniatores	Triaenonychoidea	Triaenonychidae	Soerensenellinae	Soerensenella	prehensor	obesa	Forster, 1954	Soerensenella prehensor obesa Forster, 1954	subspecies	Australasian	valid	Kury, Adriano B.
OPIL SP 0146	Checklist	Dataset	Animalia	Arthropoda	Arachnida	Opiliones	Laniatores	Triaenonychoidea	Triaenonychidae	Soerensenellinae	Soerensenella	prehensor	prehensor	Pocock, 1902	Soerensenella prehensor prehensor Pocock, 1902	subspecies	Australasian	valid	Kury, Adriano B.
OPIL SP 0147	Checklist	Dataset	Animalia	Arthropoda	Arachnida	Opiliones	Laniatores	Triaenonychoidea	Triaenonychidae	Soerensenellinae	Soerensenella	rotara		Phillips & Grimmett, 1932	Soerensenella rotara Phillips & Grimmett, 1932	species	Australasian	valid	Kury, Adriano B.
OPIL SP 0148	Checklist	Dataset	Animalia	Arthropoda	Arachnida	Opiliones	Laniatores	Triaenonychoidea	Triaenonychidae	Soerensenellinae	Speleomontia	cavernicola		Lawrence, 1931	Speleomontia cavernicola Lawrence, 1931	species	Afrotropical	valid	Kury, Adriano B.
OPIL SP 0149	Checklist	Dataset	Animalia	Arthropoda	Arachnida	Opiliones	Laniatores	Triaenonychoidea	Triaenonychidae	Triaenobuninae	Allobunus	distinctus		Hickman, 1958	Allobunus distinctus Hickman, 1958	species	Australasian	valid	Kury, Adriano B.
OPIL SP 0150	Checklist	Dataset	Animalia	Arthropoda	Arachnida	Opiliones	Laniatores	Triaenonychoidea	Triaenonychidae	Triaenobuninae	Americobunus	ringueleti		Mu�oz-Cuevas, 1972	Americobunus ringueleti Mu�oz-Cuevas, 1972	species	Neotropical	valid	Kury, Adriano B.
OPIL SP 0151	Checklist	Dataset	Animalia	Arthropoda	Arachnida	Opiliones	Laniatores	Triaenonychoidea	Triaenonychidae	Triaenobuninae	Ankaratrix	cancrops		Lawrence, 1959	Ankaratrix cancrops Lawrence, 1959	species	Afrotropical	valid	Kury, Adriano B.
OPIL SP 0152	Checklist	Dataset	Animalia	Arthropoda	Arachnida	Opiliones	Laniatores	Triaenonychoidea	Triaenonychidae	Triaenobuninae	Ankaratrix	illota		Lawrence, 1959	Ankaratrix illota Lawrence, 1959	species	Afrotropical	valid	Kury, Adriano B.
OPIL SP 0153	Checklist	Dataset	Animalia	Arthropoda	Arachnida	Opiliones	Laniatores	Triaenonychoidea	Triaenonychidae	Triaenobuninae	Araucanobunus	juberthiei		Mu�oz-Cuevas, 1973	Araucanobunus juberthiei Mu�oz-Cuevas, 1973	species	Neotropical	valid	Kury, Adriano B.
OPIL SP 0154	Checklist	Dataset	Animalia	Arthropoda	Arachnida	Opiliones	Laniatores	Triaenonychoidea	Triaenonychidae	Triaenobuninae	Cenefia	adaeiformis		Roewer, 1931	Cenefia adaeiformis Roewer, 1931	species	Australasian	valid	Kury, Adriano B.
OPIL SP 0155	Checklist	Dataset	Animalia	Arthropoda	Arachnida	Opiliones	Laniatores	Triaenonychoidea	Triaenonychidae	Triaenobuninae	Cenefia	delli		Forster, 1954	Cenefia delli Forster, 1954	species	Australasian	valid	Kury, Adriano B.
OPIL SP 0156	Checklist	Dataset	Animalia	Arthropoda	Arachnida	Opiliones	Laniatores	Triaenonychoidea	Triaenonychidae	Triaenobuninae	Cenefia	sorenseni	hawea	Forster, 1954	Cenefia sorenseni hawea Forster, 1954	species	Australasian	valid	Kury, Adriano B.
OPIL SP 0157	Checklist	Dataset	Animalia	Arthropoda	Arachnida	Opiliones	Laniatores	Triaenonychoidea	Triaenonychidae	Triaenobuninae	Cenefia	sorenseni	sorenseni	Forster, 1954	Cenefia sorenseni sorenseni Forster, 1954	species	Australasian	valid	Kury, Adriano B.
OPIL SP 0158	Checklist	Dataset	Animalia	Arthropoda	Arachnida	Opiliones	Laniatores	Triaenonychoidea	Triaenonychidae	Triaenobuninae	Cenefia	westlandica		Forster, 1954	Cenefia westlandica Forster, 1954	species	Australasian	valid	Kury, Adriano B.
OPIL SP 0159	Checklist	Dataset	Animalia	Arthropoda	Arachnida	Opiliones	Laniatores	Triaenonychoidea	Triaenonychidae	Triaenobuninae	Chilobunus	spinosus		Hickman, 1958	Chilobunus spinosus Hickman, 1958	species	Australasian	valid	Kury, Adriano B.
OPIL SP 0160	Checklist	Dataset	Animalia	Arthropoda	Arachnida	Opiliones	Laniatores	Triaenonychoidea	Triaenonychidae	Triaenobuninae	Chrestobunus	fuscus		Hickman, 1958	Chrestobunus fuscus Hickman, 1958	species	Australasian	valid	Kury, Adriano B.
OPIL SP 0161	Checklist	Dataset	Animalia	Arthropoda	Arachnida	Opiliones	Laniatores	Triaenonychoidea	Triaenonychidae	Triaenobuninae	Chrestobunus	inermis		Roewer, 1915	Chrestobunus inermis Roewer, 1915	species	Australasian	valid	Kury, Adriano B.
OPIL SP 0162	Checklist	Dataset	Animalia	Arthropoda	Arachnida	Opiliones	Laniatores	Triaenonychoidea	Triaenonychidae	Triaenobuninae	Chrestobunus	spinulatus		Roewer, 1915	Chrestobunus spinulatus Roewer, 1915	species	Australasian	valid	Kury, Adriano B.
OPIL SP 0163	Checklist	Dataset	Animalia	Arthropoda	Arachnida	Opiliones	Laniatores	Triaenonychoidea	Triaenonychidae	Triaenobuninae	Dipristes	serripus		Roewer, 1931	Dipristes serripus Roewer, 1931	species	Australasian	valid	Kury, Adriano B.
OPIL SP 0164	Checklist	Dataset	Animalia	Arthropoda	Arachnida	Opiliones	Laniatores	Triaenonychoidea	Triaenonychidae	Triaenobuninae	Eubunus	crypsidomus		Hickman, 1958	Eubunus crypsidomus Hickman, 1958	species	Australasian	valid	Kury, Adriano B.
OPIL SP 0165	Checklist	Dataset	Animalia	Arthropoda	Arachnida	Opiliones	Laniatores	Triaenonychoidea	Triaenonychidae	Triaenobuninae	Glyptobunus	ornatus		Hickman, 1958	Glyptobunus ornatus Hickman, 1958	species	Australasian	valid	Kury, Adriano B.
OPIL SP 0166	Checklist	Dataset	Animalia	Arthropoda	Arachnida	Opiliones	Laniatores	Triaenonychoidea	Triaenonychidae	Triaenobuninae	Glyptobunus	signatus		Roewer, 1915	Glyptobunus signatus Roewer, 1915	species	Australasian	valid	Kury, Adriano B.
OPIL SP 0167	Checklist	Dataset	Animalia	Arthropoda	Arachnida	Opiliones	Laniatores	Triaenonychoidea	Triaenonychidae	Triaenobuninae	Mestonia	acris		Hickman, 1958	Mestonia acris Hickman, 1958	species	Australasian	valid	Kury, Adriano B.
OPIL SP 0168	Checklist	Dataset	Animalia	Arthropoda	Arachnida	Opiliones	Laniatores	Triaenonychoidea	Triaenonychidae	Triaenobuninae	Mestonia	picra		Hickman, 1958	Mestonia picra Hickman, 1958	species	Australasian	valid	Kury, Adriano B.
OPIL SP 0169	Checklist	Dataset	Animalia	Arthropoda	Arachnida	Opiliones	Laniatores	Triaenonychoidea	Triaenonychidae	Triaenobuninae	Miobunus	forficula		Hunt, 1995	Miobunus forficula Hunt, 1995	species	Australasian	valid	Kury, Adriano B.
OPIL SP 0170	Checklist	Dataset	Animalia	Arthropoda	Arachnida	Opiliones	Laniatores	Triaenonychoidea	Triaenonychidae	Triaenobuninae	Miobunus	johnhickmani		Hunt, 1995	Miobunus johnhickmani Hunt, 1995	species	Australasian	valid	Kury, Adriano B.
OPIL SP 0171	Checklist	Dataset	Animalia	Arthropoda	Arachnida	Opiliones	Laniatores	Triaenonychoidea	Triaenonychidae	Triaenobuninae	Miobunus	levis		Hickman, 1958	Miobunus levis Hickman, 1958	species	Australasian	valid	Kury, Adriano B.
OPIL SP 0172	Checklist	Dataset	Animalia	Arthropoda	Arachnida	Opiliones	Laniatores	Triaenonychoidea	Triaenonychidae	Triaenobuninae	Miobunus	mainae		Hunt, 1995	Miobunus mainae Hunt, 1995	species	Australasian	valid	Kury, Adriano B.
OPIL SP 0173	Checklist	Dataset	Animalia	Arthropoda	Arachnida	Opiliones	Laniatores	Triaenonychoidea	Triaenonychidae	Triaenobuninae	Miobunus	parvus		(Hickman, 1958)	Miobunus parvus (Hickman, 1958)	species	Australasian	valid	Kury, Adriano B.
OPIL SP 0174	Checklist	Dataset	Animalia	Arthropoda	Arachnida	Opiliones	Laniatores	Triaenonychoidea	Triaenonychidae	Triaenobuninae	Miobunus	thoracicus		Roewer, 1915	Miobunus thoracicus Roewer, 1915	species	Australasian	valid	Kury, Adriano B.
OPIL SP 0175	Checklist	Dataset	Animalia	Arthropoda	Arachnida	Opiliones	Laniatores	Triaenonychoidea	Triaenonychidae	Triaenobuninae	Muscicola	picta		Forster, 1954	Muscicola picta Forster, 1954	species	Australasian	valid	Kury, Adriano B.
OPIL SP 0176	Checklist	Dataset	Animalia	Arthropoda	Arachnida	Opiliones	Laniatores	Triaenonychoidea	Triaenonychidae	Triaenobuninae	Phanerobunus	armatus		Roewer, 1915	Phanerobunus armatus Roewer, 1915	species	Australasian	valid	Kury, Adriano B.
OPIL SP 0177	Checklist	Dataset	Animalia	Arthropoda	Arachnida	Opiliones	Laniatores	Triaenonychoidea	Triaenonychidae	Triaenobuninae	Phanerobunus	asperrimus		Hickman, 1958	Phanerobunus asperrimus Hickman, 1958	species	Australasian	valid	Kury, Adriano B.
OPIL SP 0178	Checklist	Dataset	Animalia	Arthropoda	Arachnida	Opiliones	Laniatores	Triaenonychoidea	Triaenonychidae	Triaenobuninae	Phanerobunus	hebes		Hickman, 1958	Phanerobunus hebes Hickman, 1958	species	Australasian	valid	Kury, Adriano B.
OPIL SP 0179	Checklist	Dataset	Animalia	Arthropoda	Arachnida	Opiliones	Laniatores	Triaenonychoidea	Triaenonychidae	Triaenobuninae	Phanerobunus	saxatilis		Hickman, 1958	Phanerobunus saxatilis Hickman, 1958	species	Australasian	valid	Kury, Adriano B.
OPIL SP 0180	Checklist	Dataset	Animalia	Arthropoda	Arachnida	Opiliones	Laniatores	Triaenonychoidea	Triaenonychidae	Triaenobuninae	Phoxobunus	rostratus		Hickman, 1958	Phoxobunus rostratus Hickman, 1958	species	Australasian	valid	Kury, Adriano B.
OPIL SP 0181	Checklist	Dataset	Animalia	Arthropoda	Arachnida	Opiliones	Laniatores	Triaenonychoidea	Triaenonychidae	Triaenobuninae	Phoxobunus	tuberculatus		Hickman, 1958	Phoxobunus tuberculatus Hickman, 1958	species	Australasian	valid	Kury, Adriano B.
OPIL SP 0182	Checklist	Dataset	Animalia	Arthropoda	Arachnida	Opiliones	Laniatores	Triaenonychoidea	Triaenonychidae	Triaenobuninae	Pristobunus	acentrus	acentrus	Forster, 1954	Pristobunus acentrus acentrus Forster, 1954	subspecies	Australasian	valid	Kury, Adriano B.
OPIL SP 0183	Checklist	Dataset	Animalia	Arthropoda	Arachnida	Opiliones	Laniatores	Triaenonychoidea	Triaenonychidae	Triaenobuninae	Pristobunus	acentrus	hilus	Forster, 1954	Pristobunus acentrus hilus Forster, 1954	subspecies	Australasian	valid	Kury, Adriano B.
OPIL SP 0184	Checklist	Dataset	Animalia	Arthropoda	Arachnida	Opiliones	Laniatores	Triaenonychoidea	Triaenonychidae	Triaenobuninae	Pristobunus	acentrus	insulanus	Forster, 1954	Pristobunus acentrus insulanus Forster, 1954	subspecies	Australasian	valid	Kury, Adriano B.
OPIL SP 0185	Checklist	Dataset	Animalia	Arthropoda	Arachnida	Opiliones	Laniatores	Triaenonychoidea	Triaenonychidae	Triaenobuninae	Pristobunus	acentrus	nodosus	Forster, 1954	Pristobunus acentrus nodosus Forster, 1954	subspecies	Australasian	valid	Kury, Adriano B.
OPIL SP 0186	Checklist	Dataset	Animalia	Arthropoda	Arachnida	Opiliones	Laniatores	Triaenonychoidea	Triaenonychidae	Triaenobuninae	Pristobunus	acuminatus	acantheis	Forster, 1954	Pristobunus acuminatus acantheis Forster, 1954	subspecies	Australasian	valid	Kury, Adriano B.
OPIL SP 0187	Checklist	Dataset	Animalia	Arthropoda	Arachnida	Opiliones	Laniatores	Triaenonychoidea	Triaenonychidae	Triaenobuninae	Pristobunus	acuminatus	acuminatus	(Hogg, 1920)	Pristobunus acuminatus acuminatus (Hogg, 1920)	subspecies	Australasian	valid	Kury, Adriano B.
OPIL SP 0188	Checklist	Dataset	Animalia	Arthropoda	Arachnida	Opiliones	Laniatores	Triaenonychoidea	Triaenonychidae	Triaenobuninae	Pristobunus	acuminatus	hamiltoni	Forster, 1954	Pristobunus acuminatus hamiltoni Forster, 1954	subspecies	Australasian	valid	Kury, Adriano B.
OPIL SP 0189	Checklist	Dataset	Animalia	Arthropoda	Arachnida	Opiliones	Laniatores	Triaenonychoidea	Triaenonychidae	Triaenobuninae	Pristobunus	acuminatus	tragulus	Forster, 1954	Pristobunus acuminatus tragulus Forster, 1954	subspecies	Australasian	valid	Kury, Adriano B.
OPIL SP 0190	Checklist	Dataset	Animalia	Arthropoda	Arachnida	Opiliones	Laniatores	Triaenonychoidea	Triaenonychidae	Triaenobuninae	Pristobunus	barnardi		Forster, 1954	Pristobunus barnardi Forster, 1954	species	Australasian	valid	Kury, Adriano B.
OPIL SP 0191	Checklist	Dataset	Animalia	Arthropoda	Arachnida	Opiliones	Laniatores	Triaenonychoidea	Triaenonychidae	Triaenobuninae	Pristobunus	ceratias		Forster, 1954	Pristobunus ceratias Forster, 1954	species	Australasian	valid	Kury, Adriano B.
OPIL SP 0192	Checklist	Dataset	Animalia	Arthropoda	Arachnida	Opiliones	Laniatores	Triaenonychoidea	Triaenonychidae	Triaenobuninae	Pristobunus	hadrus		Forster, 1954	Pristobunus hadrus Forster, 1954	species	Australasian	valid	Kury, Adriano B.
OPIL SP 0193	Checklist	Dataset	Animalia	Arthropoda	Arachnida	Opiliones	Laniatores	Triaenonychoidea	Triaenonychidae	Triaenobuninae	Pristobunus	henopoeus	gorensis	Forster, 1954	Pristobunus henopoeus gorensis Forster, 1954	subspecies	Australasian	valid	Kury, Adriano B.
OPIL SP 0194	Checklist	Dataset	Animalia	Arthropoda	Arachnida	Opiliones	Laniatores	Triaenonychoidea	Triaenonychidae	Triaenobuninae	Pristobunus	henopoeus	henopoeus	Forster, 1954	Pristobunus henopoeus henopoeus Forster, 1954	subspecies	Australasian	valid	Kury, Adriano B.
OPIL SP 0195	Checklist	Dataset	Animalia	Arthropoda	Arachnida	Opiliones	Laniatores	Triaenonychoidea	Triaenonychidae	Triaenobuninae	Pristobunus	henopoeus	ileticus	Forster, 1954	Pristobunus henopoeus ileticus Forster, 1954	subspecies	Australasian	valid	Kury, Adriano B.
OPIL SP 0196	Checklist	Dataset	Animalia	Arthropoda	Arachnida	Opiliones	Laniatores	Triaenonychoidea	Triaenonychidae	Triaenobuninae	Pristobunus	henopoeus	pelorus	Forster, 1954	Pristobunus henopoeus pelorus Forster, 1954	subspecies	Australasian	valid	Kury, Adriano B.
OPIL SP 0197	Checklist	Dataset	Animalia	Arthropoda	Arachnida	Opiliones	Laniatores	Triaenonychoidea	Triaenonychidae	Triaenobuninae	Pristobunus	heterus		Forster, 1954	Pristobunus heterus Forster, 1954	species	Australasian	valid	Kury, Adriano B.
OPIL SP 0198	Checklist	Dataset	Animalia	Arthropoda	Arachnida	Opiliones	Laniatores	Triaenonychoidea	Triaenonychidae	Triaenobuninae	Pristobunus	ignavus		Forster, 1954	Pristobunus ignavus Forster, 1954	species	Australasian	valid	Kury, Adriano B.
OPIL SP 0199	Checklist	Dataset	Animalia	Arthropoda	Arachnida	Opiliones	Laniatores	Triaenonychoidea	Triaenonychidae	Triaenobuninae	Pristobunus	laminus		Forster, 1954	Pristobunus laminus Forster, 1954	species	Australasian	valid	Kury, Adriano B.
OPIL SP 0200	Checklist	Dataset	Animalia	Arthropoda	Arachnida	Opiliones	Laniatores	Triaenonychoidea	Triaenonychidae	Triaenobuninae	Pristobunus	synaptus		Forster, 1954	Pristobunus synaptus Forster, 1954	species	Australasian	valid	Kury, Adriano B.
OPIL SP 0201	Checklist	Dataset	Animalia	Arthropoda	Arachnida	Opiliones	Laniatores	Triaenonychoidea	Triaenonychidae	Triaenobuninae	Rhynchobunus	arrogans		Hickman, 1958	Rhynchobunus arrogans Hickman, 1958	species	Australasian	valid	Kury, Adriano B.
OPIL SP 0202	Checklist	Dataset	Animalia	Arthropoda	Arachnida	Opiliones	Laniatores	Triaenonychoidea	Triaenonychidae	Triaenobuninae	Tasmanonuncia	segnis		Hickman, 1958	Tasmanonuncia segnis Hickman, 1958	species	Australasian	valid	Kury, Adriano B.
OPIL SP 0203	Checklist	Dataset	Animalia	Arthropoda	Arachnida	Opiliones	Laniatores	Triaenonychoidea	Triaenonychidae	Triaenobuninae	Thelbunus	mirabilis		Hickman, 1958	Thelbunus mirabilis Hickman, 1958	species	Australasian	valid	Kury, Adriano B.
OPIL SP 0204	Checklist	Dataset	Animalia	Arthropoda	Arachnida	Opiliones	Laniatores	Triaenonychoidea	Triaenonychidae	Triaenobuninae	Triaenobunus	armstrongi		Forster, 1955	Triaenobunus armstrongi Forster, 1955	species	Australasian	valid	Kury, Adriano B.
OPIL SP 0205	Checklist	Dataset	Animalia	Arthropoda	Arachnida	Opiliones	Laniatores	Triaenonychoidea	Triaenonychidae	Triaenobuninae	Triaenobunus	asper		Hickman, 1958	Triaenobunus asper Hickman, 1958	species	Australasian	valid	Kury, Adriano B.
OPIL SP 0206	Checklist	Dataset	Animalia	Arthropoda	Arachnida	Opiliones	Laniatores	Triaenonychoidea	Triaenonychidae	Triaenobuninae	Triaenobunus	bicarinatus		S�rensen, 1886	Triaenobunus bicarinatus S�rensen, 1886	species	Australasian	valid	Kury, Adriano B.
OPIL SP 0207	Checklist	Dataset	Animalia	Arthropoda	Arachnida	Opiliones	Laniatores	Triaenonychoidea	Triaenonychidae	Triaenobuninae	Triaenobunus	cornutus		Hickman, 1958	Triaenobunus cornutus Hickman, 1958	species	Australasian	valid	Kury, Adriano B.
OPIL SP 0208	Checklist	Dataset	Animalia	Arthropoda	Arachnida	Opiliones	Laniatores	Triaenonychoidea	Triaenonychidae	Triaenobuninae	Triaenobunus	groomi		Forster, 1955	Triaenobunus groomi Forster, 1955	species	Australasian	valid	Kury, Adriano B.
OPIL SP 0209	Checklist	Dataset	Animalia	Arthropoda	Arachnida	Opiliones	Laniatores	Triaenonychoidea	Triaenonychidae	Triaenobuninae	Triaenobunus	hamiltoni		Phillips & Grimmett 1932	Triaenobunus hamiltoni Phillips & Grimmett 1932	species	Australasian	valid	Kury, Adriano B.
OPIL SP 0210	Checklist	Dataset	Animalia	Arthropoda	Arachnida	Opiliones	Laniatores	Triaenonychoidea	Triaenonychidae	Triaenobuninae	Triaenobunus	inornatus		Hickman, 1958	Triaenobunus inornatus Hickman, 1958	species	Australasian	valid	Kury, Adriano B.
OPIL SP 0211	Checklist	Dataset	Animalia	Arthropoda	Arachnida	Opiliones	Laniatores	Triaenonychoidea	Triaenonychidae	Triaenobuninae	Triaenobunus	mestoni		Hickman, 1958	Triaenobunus mestoni Hickman, 1958	species	Australasian	valid	Kury, Adriano B.
OPIL SP 0212	Checklist	Dataset	Animalia	Arthropoda	Arachnida	Opiliones	Laniatores	Triaenonychoidea	Triaenonychidae	Triaenobuninae	Triaenobunus	minutus		Forster, 1955	Triaenobunus minutus Forster, 1955	species	Australasian	valid	Kury, Adriano B.
OPIL SP 0213	Checklist	Dataset	Animalia	Arthropoda	Arachnida	Opiliones	Laniatores	Triaenonychoidea	Triaenonychidae	Triaenobuninae	Triaenobunus	montanus		Hickman, 1958	Triaenobunus montanus Hickman, 1958	species	Australasian	valid	Kury, Adriano B.
OPIL SP 0214	Checklist	Dataset	Animalia	Arthropoda	Arachnida	Opiliones	Laniatores	Triaenonychoidea	Triaenonychidae	Triaenobuninae	Triaenobunus	pectinatus		Pocock 1902	Triaenobunus pectinatus Pocock 1902	species	Australasian	valid	Kury, Adriano B.
OPIL SP 0215	Checklist	Dataset	Animalia	Arthropoda	Arachnida	Opiliones	Laniatores	Triaenonychoidea	Triaenonychidae	Triaenobuninae	Triaenobunus	pescotti		Forster, 1955	Triaenobunus pescotti Forster, 1955	species	Australasian	valid	Kury, Adriano B.
OPIL SP 0216	Checklist	Dataset	Animalia	Arthropoda	Arachnida	Opiliones	Laniatores	Triaenonychoidea	Triaenonychidae	Triaenobuninae	Triaenobunus	pilosus		Hickman, 1958	Triaenobunus pilosus Hickman, 1958	species	Australasian	valid	Kury, Adriano B.
OPIL SP 0217	Checklist	Dataset	Animalia	Arthropoda	Arachnida	Opiliones	Laniatores	Triaenonychoidea	Triaenonychidae	Triaenobuninae	Triaenobunus	woodwardi		Forster, 1955	Triaenobunus woodwardi Forster, 1955	species	Australasian	valid	Kury, Adriano B.
OPIL SP 0218	Checklist	Dataset	Animalia	Arthropoda	Arachnida	Opiliones	Laniatores	Triaenonychoidea	Triaenonychidae	Triaenonychinae	Acumontia	alluaudi		(Roewer, 1915)	Acumontia alluaudi (Roewer, 1915)	species	Afrotropical	valid	Kury, Adriano B.
OPIL SP 0219	Checklist	Dataset	Animalia	Arthropoda	Arachnida	Opiliones	Laniatores	Triaenonychoidea	Triaenonychidae	Triaenonychinae	Acumontia	armata		Loman, 1898	Acumontia armata Loman, 1898	species	Afrotropical	valid	Kury, Adriano B.
OPIL SP 0220	Checklist	Dataset	Animalia	Arthropoda	Arachnida	Opiliones	Laniatores	Triaenonychoidea	Triaenonychidae	Triaenonychinae	Acumontia	capitata		(Lawrence, 1959)	Acumontia capitata (Lawrence, 1959)	species	Afrotropical	valid	Kury, Adriano B.
OPIL SP 0221	Checklist	Dataset	Animalia	Arthropoda	Arachnida	Opiliones	Laniatores	Triaenonychoidea	Triaenonychidae	Triaenonychinae	Acumontia	cowani		Pocock, 1902	Acumontia cowani Pocock, 1902	species	Afrotropical	valid	Kury, Adriano B.
OPIL SP 0222	Checklist	Dataset	Animalia	Arthropoda	Arachnida	Opiliones	Laniatores	Triaenonychoidea	Triaenonychidae	Triaenonychinae	Acumontia	echinata		Pocock, 1902	Acumontia echinata Pocock, 1902	species	Afrotropical	valid	Kury, Adriano B.
OPIL SP 0223	Checklist	Dataset	Animalia	Arthropoda	Arachnida	Opiliones	Laniatores	Triaenonychoidea	Triaenonychidae	Triaenonychinae	Acumontia	flavispina		(Lawrence, 1959)	Acumontia flavispina (Lawrence, 1959)	species	Afrotropical	valid	Kury, Adriano B.
OPIL SP 0224	Checklist	Dataset	Animalia	Arthropoda	Arachnida	Opiliones	Laniatores	Triaenonychoidea	Triaenonychidae	Triaenonychinae	Acumontia	hispida		(Roewer, 1915)	Acumontia hispida (Roewer, 1915)	species	Afrotropical	valid	Kury, Adriano B.
OPIL SP 0225	Checklist	Dataset	Animalia	Arthropoda	Arachnida	Opiliones	Laniatores	Triaenonychoidea	Triaenonychidae	Triaenonychinae	Acumontia	horrida		(Roewer, 1915)	Acumontia horrida (Roewer, 1915)	species	Afrotropical	valid	Kury, Adriano B.
OPIL SP 0226	Checklist	Dataset	Animalia	Arthropoda	Arachnida	Opiliones	Laniatores	Triaenonychoidea	Triaenonychidae	Triaenonychinae	Acumontia	hystrix		(Lawrence, 1959)	Acumontia hystrix (Lawrence, 1959)	species	Afrotropical	valid	Kury, Adriano B.
OPIL SP 0227	Checklist	Dataset	Animalia	Arthropoda	Arachnida	Opiliones	Laniatores	Triaenonychoidea	Triaenonychidae	Triaenonychinae	Acumontia	longipes		Lawrence, 1959	Acumontia longipes Lawrence, 1959	species	Afrotropical	valid	Kury, Adriano B.
OPIL SP 0228	Checklist	Dataset	Animalia	Arthropoda	Arachnida	Opiliones	Laniatores	Triaenonychoidea	Triaenonychidae	Triaenonychinae	Acumontia	majori		Pocock, 1902	Acumontia majori Pocock, 1902	species	Afrotropical	valid	Kury, Adriano B.
OPIL SP 0229	Checklist	Dataset	Animalia	Arthropoda	Arachnida	Opiliones	Laniatores	Triaenonychoidea	Triaenonychidae	Triaenonychinae	Acumontia	milloti		(Lawrence, 1959)	Acumontia milloti (Lawrence, 1959)	species	Afrotropical	valid	Kury, Adriano B.
OPIL SP 0230	Checklist	Dataset	Animalia	Arthropoda	Arachnida	Opiliones	Laniatores	Triaenonychoidea	Triaenonychidae	Triaenonychinae	Acumontia	nigra		(Lawrence, 1959)	Acumontia nigra (Lawrence, 1959)	species	Afrotropical	valid	Kury, Adriano B.
OPIL SP 0231	Checklist	Dataset	Animalia	Arthropoda	Arachnida	Opiliones	Laniatores	Triaenonychoidea	Triaenonychidae	Triaenonychinae	Acumontia	pococki		Roewer, 1915	Acumontia pococki Roewer, 1915	species	Afrotropical	valid	Kury, Adriano B.
OPIL SP 0232	Checklist	Dataset	Animalia	Arthropoda	Arachnida	Opiliones	Laniatores	Triaenonychoidea	Triaenonychidae	Triaenonychinae	Acumontia	remyi		(Roewer, 1949)	Acumontia remyi (Roewer, 1949)	species	Afrotropical	valid	Kury, Adriano B.
OPIL SP 0233	Checklist	Dataset	Animalia	Arthropoda	Arachnida	Opiliones	Laniatores	Triaenonychoidea	Triaenonychidae	Triaenonychinae	Acumontia	roberti		Pocock, 1903	Acumontia roberti Pocock, 1903	species	Afrotropical	valid	Kury, Adriano B.
OPIL SP 0234	Checklist	Dataset	Animalia	Arthropoda	Arachnida	Opiliones	Laniatores	Triaenonychoidea	Triaenonychidae	Triaenonychinae	Acumontia	roeweri		Star?ga, 1992	Acumontia roeweri Star?ga, 1992	species	Afrotropical	valid	Kury, Adriano B.
OPIL SP 0235	Checklist	Dataset	Animalia	Arthropoda	Arachnida	Opiliones	Laniatores	Triaenonychoidea	Triaenonychidae	Triaenonychinae	Acumontia	rostrata		Pocock, 1902	Acumontia rostrata Pocock, 1902	species	Afrotropical	valid	Kury, Adriano B.
OPIL SP 0236	Checklist	Dataset	Animalia	Arthropoda	Arachnida	Opiliones	Laniatores	Triaenonychoidea	Triaenonychidae	Triaenonychinae	Acumontia	soerenseni		(Roewer, 1915)	Acumontia soerenseni (Roewer, 1915)	species	Afrotropical	valid	Kury, Adriano B.
OPIL SP 0237	Checklist	Dataset	Animalia	Arthropoda	Arachnida	Opiliones	Laniatores	Triaenonychoidea	Triaenonychidae	Triaenonychinae	Acumontia	spinifrons		(Roewer, 1915)	Acumontia spinifrons (Roewer, 1915)	species	Afrotropical	valid	Kury, Adriano B.
OPIL SP 0238	Checklist	Dataset	Animalia	Arthropoda	Arachnida	Opiliones	Laniatores	Triaenonychoidea	Triaenonychidae	Triaenonychinae	Acumontia	succinea		Mendes & Kury, 2012	Acumontia succinea Mendes & Kury, 2012	species	Afrotropical	valid	Kury, Adriano B.
OPIL SP 0239	Checklist	Dataset	Animalia	Arthropoda	Arachnida	Opiliones	Laniatores	Triaenonychoidea	Triaenonychidae	Triaenonychinae	Acumontia	venator		(Roewer, 1931)	Acumontia venator (Roewer, 1931)	species	Afrotropical	valid	Kury, Adriano B.
OPIL SP 0240	Checklist	Dataset	Animalia	Arthropoda	Arachnida	Opiliones	Laniatores	Triaenonychoidea	Triaenonychidae	Triaenonychinae	Algidia	chiltoni	chiltoni	Roewer, 1931	Algidia chiltoni chiltoni Roewer, 1931	subspecies	Australasian	valid	Kury, Adriano B.
OPIL SP 0241	Checklist	Dataset	Animalia	Arthropoda	Arachnida	Opiliones	Laniatores	Triaenonychoidea	Triaenonychidae	Triaenonychinae	Algidia	chiltoni	longispinosa	Forster, 1954	Algidia chiltoni longispinosa Forster, 1954	subspecies	Australasian	valid	Kury, Adriano B.
OPIL SP 0242	Checklist	Dataset	Animalia	Arthropoda	Arachnida	Opiliones	Laniatores	Triaenonychoidea	Triaenonychidae	Triaenonychinae	Algidia	chiltoni	oconnori	Forster, 1954	Algidia chiltoni oconnori Forster, 1954	subspecies	Australasian	valid	Kury, Adriano B.
OPIL SP 0243	Checklist	Dataset	Animalia	Arthropoda	Arachnida	Opiliones	Laniatores	Triaenonychoidea	Triaenonychidae	Triaenonychinae	Algidia	cuspidata	cuspidata	Hogg, 1920	Algidia cuspidata cuspidata Hogg, 1920	subspecies	Australasian	valid	Kury, Adriano B.
OPIL SP 0244	Checklist	Dataset	Animalia	Arthropoda	Arachnida	Opiliones	Laniatores	Triaenonychoidea	Triaenonychidae	Triaenonychinae	Algidia	cuspidata	multispinosa	Forster, 1954	Algidia cuspidata multispinosa Forster, 1954	subspecies	Australasian	valid	Kury, Adriano B.
OPIL SP 0245	Checklist	Dataset	Animalia	Arthropoda	Arachnida	Opiliones	Laniatores	Triaenonychoidea	Triaenonychidae	Triaenonychinae	Algidia	homerica		Forster, 1954	Algidia homerica Forster, 1954	species	Australasian	valid	Kury, Adriano B.
OPIL SP 0246	Checklist	Dataset	Animalia	Arthropoda	Arachnida	Opiliones	Laniatores	Triaenonychoidea	Triaenonychidae	Triaenonychinae	Algidia	interrupta	interrupta	Forster, 1954	Algidia interrupta interrupta Forster, 1954	subspecies	Australasian	valid	Kury, Adriano B.
OPIL SP 0247	Checklist	Dataset	Animalia	Arthropoda	Arachnida	Opiliones	Laniatores	Triaenonychoidea	Triaenonychidae	Triaenonychinae	Algidia	interrupta	solatia	Forster, 1954	Algidia interrupta solatia Forster, 1954	subspecies	Australasian	valid	Kury, Adriano B.
OPIL SP 0248	Checklist	Dataset	Animalia	Arthropoda	Arachnida	Opiliones	Laniatores	Triaenonychoidea	Triaenonychidae	Triaenonychinae	Algidia	marplesi		Forster, 1954	Algidia marplesi Forster, 1954	species	Australasian	valid	Kury, Adriano B.
OPIL SP 0249	Checklist	Dataset	Animalia	Arthropoda	Arachnida	Opiliones	Laniatores	Triaenonychoidea	Triaenonychidae	Triaenonychinae	Algidia	nigriflava		(Loman, 1902)	Algidia nigriflava (Loman, 1902)	species	Australasian	valid	Kury, Adriano B.
OPIL SP 0250	Checklist	Dataset	Animalia	Arthropoda	Arachnida	Opiliones	Laniatores	Triaenonychoidea	Triaenonychidae	Triaenonychinae	Algidia	viridata	bicolor	Forster, 1954	Algidia viridata bicolor Forster, 1954	subspecies	Australasian	valid	Kury, Adriano B.
OPIL SP 0251	Checklist	Dataset	Animalia	Arthropoda	Arachnida	Opiliones	Laniatores	Triaenonychoidea	Triaenonychidae	Triaenonychinae	Algidia	viridata	viridata	Forster, 1954	Algidia viridata viridata Forster, 1954	subspecies	Australasian	valid	Kury, Adriano B.
OPIL SP 0252	Checklist	Dataset	Animalia	Arthropoda	Arachnida	Opiliones	Laniatores	Triaenonychoidea	Triaenonychidae	Triaenonychinae	Allonuncia	grandis		Hickman, 1958	Allonuncia grandis Hickman, 1958	species	Australasian	valid	Kury, Adriano B.
OPIL SP 0253	Checklist	Dataset	Animalia	Arthropoda	Arachnida	Opiliones	Laniatores	Triaenonychoidea	Triaenonychidae	Triaenonychinae	Amatola	armata		(Lawrence, 1938)	Amatola armata (Lawrence, 1938)	species	Afrotropical	valid	Kury, Adriano B.
OPIL SP 0254	Checklist	Dataset	Animalia	Arthropoda	Arachnida	Opiliones	Laniatores	Triaenonychoidea	Triaenonychidae	Triaenonychinae	Amatola	dentifrons		Lawrence, 1931	Amatola dentifrons Lawrence, 1931	species	Afrotropical	valid	Kury, Adriano B.
OPIL SP 0255	Checklist	Dataset	Animalia	Arthropoda	Arachnida	Opiliones	Laniatores	Triaenonychoidea	Triaenonychidae	Triaenonychinae	Amatola	durbanica		(Lawrence, 1937)	Amatola durbanica (Lawrence, 1937)	species	Afrotropical	valid	Kury, Adriano B.
OPIL SP 0256	Checklist	Dataset	Animalia	Arthropoda	Arachnida	Opiliones	Laniatores	Triaenonychoidea	Triaenonychidae	Triaenonychinae	Amatola	maritima		(Lawrence, 1937)	Amatola maritima (Lawrence, 1937)	species	Afrotropical	valid	Kury, Adriano B.
OPIL SP 0257	Checklist	Dataset	Animalia	Arthropoda	Arachnida	Opiliones	Laniatores	Triaenonychoidea	Triaenonychidae	Triaenonychinae	Amatola	setifemur		(Lawrence, 1931)	Amatola setifemur (Lawrence, 1931)	species	Afrotropical	valid	Kury, Adriano B.
OPIL SP 0258	Checklist	Dataset	Animalia	Arthropoda	Arachnida	Opiliones	Laniatores	Triaenonychoidea	Triaenonychidae	Triaenonychinae	Amatola	unidentata		(Lawrence, 1937)	Amatola unidentata (Lawrence, 1937)	species	Afrotropical	valid	Kury, Adriano B.
OPIL SP 0259	Checklist	Dataset	Animalia	Arthropoda	Arachnida	Opiliones	Laniatores	Triaenonychoidea	Triaenonychidae	Triaenonychinae	Ankylonuncia	barrowensis		Hickman, 1958	Ankylonuncia barrowensis Hickman, 1958	species	Australasian	valid	Kury, Adriano B.
OPIL SP 0260	Checklist	Dataset	Animalia	Arthropoda	Arachnida	Opiliones	Laniatores	Triaenonychoidea	Triaenonychidae	Triaenonychinae	Ankylonuncia	fallax		Hickman, 1958	Ankylonuncia fallax Hickman, 1958	species	Australasian	valid	Kury, Adriano B.
OPIL SP 0261	Checklist	Dataset	Animalia	Arthropoda	Arachnida	Opiliones	Laniatores	Triaenonychoidea	Triaenonychidae	Triaenonychinae	Ankylonuncia	mestoni		Hickman, 1958	Ankylonuncia mestoni Hickman, 1958	species	Australasian	valid	Kury, Adriano B.
OPIL SP 0262	Checklist	Dataset	Animalia	Arthropoda	Arachnida	Opiliones	Laniatores	Triaenonychoidea	Triaenonychidae	Triaenonychinae	Antongila	spinigera		Roewer, 1931	Antongila spinigera Roewer, 1931	species	Afrotropical	valid	Kury, Adriano B.
OPIL SP 0263	Checklist	Dataset	Animalia	Arthropoda	Arachnida	Opiliones	Laniatores	Triaenonychoidea	Triaenonychidae	Triaenonychinae	Austromontia	bidentata		Lawrence, 1934	Austromontia bidentata Lawrence, 1934	species	Afrotropical	valid	Kury, Adriano B.
OPIL SP 0264	Checklist	Dataset	Animalia	Arthropoda	Arachnida	Opiliones	Laniatores	Triaenonychoidea	Triaenonychidae	Triaenonychinae	Austromontia	caledonica		Lawrence, 1931	Austromontia caledonica Lawrence, 1931	species	Afrotropical	valid	Kury, Adriano B.
OPIL SP 0265	Checklist	Dataset	Animalia	Arthropoda	Arachnida	Opiliones	Laniatores	Triaenonychoidea	Triaenonychidae	Triaenonychinae	Austromontia	capensis		Lawrence, 1931	Austromontia capensis Lawrence, 1931	species	Afrotropical	valid	Kury, Adriano B.
OPIL SP 0266	Checklist	Dataset	Animalia	Arthropoda	Arachnida	Opiliones	Laniatores	Triaenonychoidea	Triaenonychidae	Triaenonychinae	Austromontia	formosa		Lawrence, 1963	Austromontia formosa Lawrence, 1963	species	Afrotropical	valid	Kury, Adriano B.
OPIL SP 0267	Checklist	Dataset	Animalia	Arthropoda	Arachnida	Opiliones	Laniatores	Triaenonychoidea	Triaenonychidae	Triaenonychinae	Austromontia	litoralis		Lawrence, 1934	Austromontia litoralis Lawrence, 1934	species	Afrotropical	valid	Kury, Adriano B.
OPIL SP 0268	Checklist	Dataset	Animalia	Arthropoda	Arachnida	Opiliones	Laniatores	Triaenonychoidea	Triaenonychidae	Triaenonychinae	Austromontia	silvatica		Lawrence, 1931	Austromontia silvatica Lawrence, 1931	species	Afrotropical	valid	Kury, Adriano B.
OPIL SP 0269	Checklist	Dataset	Animalia	Arthropoda	Arachnida	Opiliones	Laniatores	Triaenonychoidea	Triaenonychidae	Triaenonychinae	Austronuncia	leleupi		Lawrence, 1963	Austronuncia leleupi Lawrence, 1963	species	Afrotropical	valid	Kury, Adriano B.
OPIL SP 0270	Checklist	Dataset	Animalia	Arthropoda	Arachnida	Opiliones	Laniatores	Triaenonychoidea	Triaenonychidae	Triaenonychinae	Austronuncia	spinipalpis		Lawrence, 1931	Austronuncia spinipalpis Lawrence, 1931	species	Afrotropical	valid	Kury, Adriano B.
OPIL SP 0271	Checklist	Dataset	Animalia	Arthropoda	Arachnida	Opiliones	Laniatores	Triaenonychoidea	Triaenonychidae	Triaenonychinae	Biacumontia	cornuta		Lawrence, 1931	Biacumontia cornuta Lawrence, 1931	species	Afrotropical	valid	Kury, Adriano B.
OPIL SP 0272	Checklist	Dataset	Animalia	Arthropoda	Arachnida	Opiliones	Laniatores	Triaenonychoidea	Triaenonychidae	Triaenonychinae	Biacumontia	elata		Kauri, 1961	Biacumontia elata Kauri, 1961	species	Afrotropical	valid	Kury, Adriano B.
OPIL SP 0273	Checklist	Dataset	Animalia	Arthropoda	Arachnida	Opiliones	Laniatores	Triaenonychoidea	Triaenonychidae	Triaenonychinae	Biacumontia	fissidens		Lawrence, 1931	Biacumontia fissidens Lawrence, 1931	species	Afrotropical	valid	Kury, Adriano B.
OPIL SP 0274	Checklist	Dataset	Animalia	Arthropoda	Arachnida	Opiliones	Laniatores	Triaenonychoidea	Triaenonychidae	Triaenonychinae	Biacumontia	maculata		Lawrence, 1938	Biacumontia maculata Lawrence, 1938	species	Afrotropical	valid	Kury, Adriano B.
OPIL SP 0275	Checklist	Dataset	Animalia	Arthropoda	Arachnida	Opiliones	Laniatores	Triaenonychoidea	Triaenonychidae	Triaenonychinae	Biacumontia	paucidens		Lawrence, 1931	Biacumontia paucidens Lawrence, 1931	species	Afrotropical	valid	Kury, Adriano B.
OPIL SP 0276	Checklist	Dataset	Animalia	Arthropoda	Arachnida	Opiliones	Laniatores	Triaenonychoidea	Triaenonychidae	Triaenonychinae	Biacumontia	truncatidens		Lawrence, 1931	Biacumontia truncatidens Lawrence, 1931	species	Afrotropical	valid	Kury, Adriano B.
OPIL SP 0277	Checklist	Dataset	Animalia	Arthropoda	Arachnida	Opiliones	Laniatores	Triaenonychoidea	Triaenonychidae	Triaenonychinae	Biacumontia	variegata		Lawrence, 1934	Biacumontia variegata Lawrence, 1934	species	Afrotropical	valid	Kury, Adriano B.
OPIL SP 0278	Checklist	Dataset	Animalia	Arthropoda	Arachnida	Opiliones	Laniatores	Triaenonychoidea	Triaenonychidae	Triaenonychinae	Brasiloctis	bucki		Mello-Leit�o, 1938	Brasiloctis bucki Mello-Leit�o, 1938	species	Neotropical	valid	Kury, Adriano B.
OPIL SP 0279	Checklist	Dataset	Animalia	Arthropoda	Arachnida	Opiliones	Laniatores	Triaenonychoidea	Triaenonychidae	Triaenonychinae	Breviacantha	gisleni		Kauri, 1954	Breviacantha gisleni Kauri, 1954	species	Australasian	valid	Kury, Adriano B.
OPIL SP 0280	Checklist	Dataset	Animalia	Arthropoda	Arachnida	Opiliones	Laniatores	Triaenonychoidea	Triaenonychidae	Triaenonychinae	Bryonuncia	distincta		Hickman, 1958	Bryonuncia distincta Hickman, 1958	species	Australasian	valid	Kury, Adriano B.
OPIL SP 0281	Checklist	Dataset	Animalia	Arthropoda	Arachnida	Opiliones	Laniatores	Triaenonychoidea	Triaenonychidae	Triaenonychinae	Callihamina	adelaidia		Roewer, 1942	Callihamina adelaidia Roewer, 1942	species	Australasian	valid	Kury, Adriano B.
OPIL SP 0282	Checklist	Dataset	Animalia	Arthropoda	Arachnida	Opiliones	Laniatores	Triaenonychoidea	Triaenonychidae	Triaenonychinae	Callihamus	badius		Roewer, 1931	Callihamus badius Roewer, 1931	species	Australasian	valid	Kury, Adriano B.
OPIL SP 0283	Checklist	Dataset	Animalia	Arthropoda	Arachnida	Opiliones	Laniatores	Triaenonychoidea	Triaenonychidae	Triaenonychinae	Calliuncus	ephippiatus		Roewer, 1931	Calliuncus ephippiatus Roewer, 1931	species	Australasian	valid	Kury, Adriano B.
OPIL SP 0284	Checklist	Dataset	Animalia	Arthropoda	Arachnida	Opiliones	Laniatores	Triaenonychoidea	Triaenonychidae	Triaenonychinae	Calliuncus	ferrugineus		Roewer, 1931	Calliuncus ferrugineus Roewer, 1931	species	Australasian	valid	Kury, Adriano B.
OPIL SP 0285	Checklist	Dataset	Animalia	Arthropoda	Arachnida	Opiliones	Laniatores	Triaenonychoidea	Triaenonychidae	Triaenonychinae	Calliuncus	glaber		Kauri, 1954	Calliuncus glaber Kauri, 1954	species	Australasian	valid	Kury, Adriano B.
OPIL SP 0286	Checklist	Dataset	Animalia	Arthropoda	Arachnida	Opiliones	Laniatores	Triaenonychoidea	Triaenonychidae	Triaenonychinae	Calliuncus	labyrinthus		Hunt, 1972	Calliuncus labyrinthus Hunt, 1972	species	Australasian	valid	Kury, Adriano B.
OPIL SP 0287	Checklist	Dataset	Animalia	Arthropoda	Arachnida	Opiliones	Laniatores	Triaenonychoidea	Triaenonychidae	Triaenonychinae	Calliuncus	odoratus		Hickman, 1958	Calliuncus odoratus Hickman, 1958	species	Australasian	valid	Kury, Adriano B.
OPIL SP 0288	Checklist	Dataset	Animalia	Arthropoda	Arachnida	Opiliones	Laniatores	Triaenonychoidea	Triaenonychidae	Triaenonychinae	Calliuncus	vulsus		Hickman, 1959	Calliuncus vulsus Hickman, 1959	species	Australasian	valid	Kury, Adriano B.
OPIL SP 0289	Checklist	Dataset	Animalia	Arthropoda	Arachnida	Opiliones	Laniatores	Triaenonychoidea	Triaenonychidae	Triaenonychinae	Ceratomontia	annae		Lawrence, 1934	Ceratomontia annae Lawrence, 1934	species	Afrotropical	valid	Kury, Adriano B.
OPIL SP 0290	Checklist	Dataset	Animalia	Arthropoda	Arachnida	Opiliones	Laniatores	Triaenonychoidea	Triaenonychidae	Triaenonychinae	Ceratomontia	argentina		Canals, 1939	Ceratomontia argentina Canals, 1939	species	Neotropical	valid	Kury, Adriano B.
OPIL SP 0291	Checklist	Dataset	Animalia	Arthropoda	Arachnida	Opiliones	Laniatores	Triaenonychoidea	Triaenonychidae	Triaenonychinae	Ceratomontia	brasiliana		Maury, 1999	Ceratomontia brasiliana Maury, 1999	species	Neotropical	valid	Kury, Adriano B.
OPIL SP 0292	Checklist	Dataset	Animalia	Arthropoda	Arachnida	Opiliones	Laniatores	Triaenonychoidea	Triaenonychidae	Triaenonychinae	Ceratomontia	capensis		Roewer, 1915	Ceratomontia capensis Roewer, 1915	species	Afrotropical	valid	Kury, Adriano B.
OPIL SP 0293	Checklist	Dataset	Animalia	Arthropoda	Arachnida	Opiliones	Laniatores	Triaenonychoidea	Triaenonychidae	Triaenonychinae	Ceratomontia	centralis		Maury & Roig Alsina, 1985	Ceratomontia centralis Maury & Roig Alsina, 1985	species	Neotropical	valid	Kury, Adriano B.
OPIL SP 0294	Checklist	Dataset	Animalia	Arthropoda	Arachnida	Opiliones	Laniatores	Triaenonychoidea	Triaenonychidae	Triaenonychinae	Ceratomontia	cheliplus		Roewer, 1931	Ceratomontia cheliplus Roewer, 1931	species	Afrotropical	valid	Kury, Adriano B.
OPIL SP 0295	Checklist	Dataset	Animalia	Arthropoda	Arachnida	Opiliones	Laniatores	Triaenonychoidea	Triaenonychidae	Triaenonychinae	Ceratomontia	fluvialis		Lawrence, 1931	Ceratomontia fluvialis Lawrence, 1931	species	Afrotropical	valid	Kury, Adriano B.
OPIL SP 0296	Checklist	Dataset	Animalia	Arthropoda	Arachnida	Opiliones	Laniatores	Triaenonychoidea	Triaenonychidae	Triaenonychinae	Ceratomontia	irregularis		Lawrence, 1931	Ceratomontia irregularis Lawrence, 1931	species	Afrotropical	valid	Kury, Adriano B.
OPIL SP 0297	Checklist	Dataset	Animalia	Arthropoda	Arachnida	Opiliones	Laniatores	Triaenonychoidea	Triaenonychidae	Triaenonychinae	Ceratomontia	karooensis		Lawrence, 1931	Ceratomontia karooensis Lawrence, 1931	species	Afrotropical	valid	Kury, Adriano B.
OPIL SP 0298	Checklist	Dataset	Animalia	Arthropoda	Arachnida	Opiliones	Laniatores	Triaenonychoidea	Triaenonychidae	Triaenonychinae	Ceratomontia	mendocina		Maury & Roig Alsina, 1985	Ceratomontia mendocina Maury & Roig Alsina, 1985	species	Neotropical	valid	Kury, Adriano B.
OPIL SP 0299	Checklist	Dataset	Animalia	Arthropoda	Arachnida	Opiliones	Laniatores	Triaenonychoidea	Triaenonychidae	Triaenonychinae	Ceratomontia	minor		Lawrence, 1931	Ceratomontia minor Lawrence, 1931	species	Afrotropical	valid	Kury, Adriano B.
OPIL SP 0300	Checklist	Dataset	Animalia	Arthropoda	Arachnida	Opiliones	Laniatores	Triaenonychoidea	Triaenonychidae	Triaenonychinae	Ceratomontia	namaqua		Lawrence, 1934	Ceratomontia namaqua Lawrence, 1934	species	Afrotropical	valid	Kury, Adriano B.
OPIL SP 0301	Checklist	Dataset	Animalia	Arthropoda	Arachnida	Opiliones	Laniatores	Triaenonychoidea	Triaenonychidae	Triaenonychinae	Ceratomontia	nasuta		Lawrence, 1934	Ceratomontia nasuta Lawrence, 1934	species	Afrotropical	valid	Kury, Adriano B.
OPIL SP 0302	Checklist	Dataset	Animalia	Arthropoda	Arachnida	Opiliones	Laniatores	Triaenonychoidea	Triaenonychidae	Triaenonychinae	Ceratomontia	pusilla		Lawrence, 1934	Ceratomontia pusilla Lawrence, 1934	species	Afrotropical	valid	Kury, Adriano B.
OPIL SP 0303	Checklist	Dataset	Animalia	Arthropoda	Arachnida	Opiliones	Laniatores	Triaenonychoidea	Triaenonychidae	Triaenonychinae	Ceratomontia	reticulata		Lawrence, 1934	Ceratomontia reticulata Lawrence, 1934	species	Afrotropical	valid	Kury, Adriano B.
OPIL SP 0304	Checklist	Dataset	Animalia	Arthropoda	Arachnida	Opiliones	Laniatores	Triaenonychoidea	Triaenonychidae	Triaenonychinae	Ceratomontia	rumpiana		Lawrence, 1937	Ceratomontia rumpiana Lawrence, 1937	species	Afrotropical	valid	Kury, Adriano B.
OPIL SP 0305	Checklist	Dataset	Animalia	Arthropoda	Arachnida	Opiliones	Laniatores	Triaenonychoidea	Triaenonychidae	Triaenonychinae	Ceratomontia	ruricola		Lawrence, 1934	Ceratomontia ruricola Lawrence, 1934	species	Afrotropical	valid	Kury, Adriano B.
OPIL SP 0306	Checklist	Dataset	Animalia	Arthropoda	Arachnida	Opiliones	Laniatores	Triaenonychoidea	Triaenonychidae	Triaenonychinae	Ceratomontia	sanguinea		Lawrence, 1934	Ceratomontia sanguinea Lawrence, 1934	species	Afrotropical	valid	Kury, Adriano B.
OPIL SP 0307	Checklist	Dataset	Animalia	Arthropoda	Arachnida	Opiliones	Laniatores	Triaenonychoidea	Triaenonychidae	Triaenonychinae	Ceratomontia	setosa		Lawrence, 1931	Ceratomontia setosa Lawrence, 1931	species	Afrotropical	valid	Kury, Adriano B.
OPIL SP 0308	Checklist	Dataset	Animalia	Arthropoda	Arachnida	Opiliones	Laniatores	Triaenonychoidea	Triaenonychidae	Triaenonychinae	Ceratomontia	tabulae		Lawrence, 1931	Ceratomontia tabulae Lawrence, 1931	species	Afrotropical	valid	Kury, Adriano B.
OPIL SP 0309	Checklist	Dataset	Animalia	Arthropoda	Arachnida	Opiliones	Laniatores	Triaenonychoidea	Triaenonychidae	Triaenonychinae	Ceratomontia	thornei		Lawrence, 1934	Ceratomontia thornei Lawrence, 1934	species	Afrotropical	valid	Kury, Adriano B.
OPIL SP 0310	Checklist	Dataset	Animalia	Arthropoda	Arachnida	Opiliones	Laniatores	Triaenonychoidea	Triaenonychidae	Triaenonychinae	Ceratomontia	werneri		Lawrence, 1931	Ceratomontia werneri Lawrence, 1931	species	Afrotropical	valid	Kury, Adriano B.
OPIL SP 0311	Checklist	Dataset	Animalia	Arthropoda	Arachnida	Opiliones	Laniatores	Triaenonychoidea	Triaenonychidae	Triaenonychinae	Cluniella	distincta		Forster, 1955	Cluniella distincta Forster, 1955	species	Australasian	valid	Kury, Adriano B.
OPIL SP 0312	Checklist	Dataset	Animalia	Arthropoda	Arachnida	Opiliones	Laniatores	Triaenonychoidea	Triaenonychidae	Triaenonychinae	Cluniella	minuta		Forster, 1955	Cluniella minuta Forster, 1955	species	Australasian	valid	Kury, Adriano B.
OPIL SP 0313	Checklist	Dataset	Animalia	Arthropoda	Arachnida	Opiliones	Laniatores	Triaenonychoidea	Triaenonychidae	Triaenonychinae	Cluniella	ornata		Forster, 1955	Cluniella ornata Forster, 1955	species	Australasian	valid	Kury, Adriano B.
OPIL SP 0314	Checklist	Dataset	Animalia	Arthropoda	Arachnida	Opiliones	Laniatores	Triaenonychoidea	Triaenonychidae	Triaenonychinae	Decarynella	gracilipes		Fage, 1945	Decarynella gracilipes Fage, 1945	species	Afrotropical	valid	Kury, Adriano B.
OPIL SP 0315	Checklist	Dataset	Animalia	Arthropoda	Arachnida	Opiliones	Laniatores	Triaenonychoidea	Triaenonychidae	Triaenonychinae	Diaenobunus	armatus		Roewer, 1915	Diaenobunus armatus Roewer, 1915	species	Australasian	valid	Kury, Adriano B.
OPIL SP 0316	Checklist	Dataset	Animalia	Arthropoda	Arachnida	Opiliones	Laniatores	Triaenonychoidea	Triaenonychidae	Triaenonychinae	Diasia	araucana		Maury, 1987	Diasia araucana Maury, 1987	species	Neotropical	valid	Kury, Adriano B.
OPIL SP 0317	Checklist	Dataset	Animalia	Arthropoda	Arachnida	Opiliones	Laniatores	Triaenonychoidea	Triaenonychidae	Triaenonychinae	Diasia	michaelsenii		S�rensen, 1902	Diasia michaelsenii S�rensen, 1902	species	Neotropical	valid	Kury, Adriano B.
OPIL SP 0318	Checklist	Dataset	Animalia	Arthropoda	Arachnida	Opiliones	Laniatores	Triaenonychoidea	Triaenonychidae	Triaenonychinae	Diasia	platnicki		Maury, 1987	Diasia platnicki Maury, 1987	species	Neotropical	valid	Kury, Adriano B.
OPIL SP 0319	Checklist	Dataset	Animalia	Arthropoda	Arachnida	Opiliones	Laniatores	Triaenonychoidea	Triaenonychidae	Triaenonychinae	Equitius	altus		(Forster, 1955)	Equitius altus (Forster, 1955)	species	Australasian	valid	Kury, Adriano B.
OPIL SP 0320	Checklist	Dataset	Animalia	Arthropoda	Arachnida	Opiliones	Laniatores	Triaenonychoidea	Triaenonychidae	Triaenonychinae	Equitius	doriae		Simon, 1880	Equitius doriae Simon, 1880	species	Australasian	valid	Kury, Adriano B.
OPIL SP 0321	Checklist	Dataset	Animalia	Arthropoda	Arachnida	Opiliones	Laniatores	Triaenonychoidea	Triaenonychidae	Triaenonychinae	Equitius	formidabilis		Hunt, 1985	Equitius formidabilis Hunt, 1985	species	Australasian	valid	Kury, Adriano B.
OPIL SP 0322	Checklist	Dataset	Animalia	Arthropoda	Arachnida	Opiliones	Laniatores	Triaenonychoidea	Triaenonychidae	Triaenonychinae	Equitius	manicatus		(Roewer, 1920)	Equitius manicatus (Roewer, 1920)	species	Australasian	valid	Kury, Adriano B.
OPIL SP 0323	Checklist	Dataset	Animalia	Arthropoda	Arachnida	Opiliones	Laniatores	Triaenonychoidea	Triaenonychidae	Triaenonychinae	Equitius	meyersi		(Phillips & Grimmett 1932)	Equitius meyersi (Phillips & Grimmett 1932)	species	Australasian	valid	Kury, Adriano B.
OPIL SP 0324	Checklist	Dataset	Animalia	Arthropoda	Arachnida	Opiliones	Laniatores	Triaenonychoidea	Triaenonychidae	Triaenonychinae	Equitius	montanus		Hunt, 1985	Equitius montanus Hunt, 1985	species	Australasian	valid	Kury, Adriano B.
OPIL SP 0325	Checklist	Dataset	Animalia	Arthropoda	Arachnida	Opiliones	Laniatores	Triaenonychoidea	Triaenonychidae	Triaenonychinae	Equitius	richardsae		Hunt, 1985	Equitius richardsae Hunt, 1985	species	Australasian	valid	Kury, Adriano B.
OPIL SP 0326	Checklist	Dataset	Animalia	Arthropoda	Arachnida	Opiliones	Laniatores	Triaenonychoidea	Triaenonychidae	Triaenonychinae	Equitius	rotundus		(Forster, 1955)	Equitius rotundus (Forster, 1955)	species	Australasian	valid	Kury, Adriano B.
OPIL SP 0327	Checklist	Dataset	Animalia	Arthropoda	Arachnida	Opiliones	Laniatores	Triaenonychoidea	Triaenonychidae	Triaenonychinae	Equitius	spinatus		(Pocock, 1903)	Equitius spinatus (Pocock, 1903)	species	Australasian	valid	Kury, Adriano B.
OPIL SP 0328	Checklist	Dataset	Animalia	Arthropoda	Arachnida	Opiliones	Laniatores	Triaenonychoidea	Triaenonychidae	Triaenonychinae	Equitius	tambourineus		(Roewer, 1920)	Equitius tambourineus (Roewer, 1920)	species	Australasian	valid	Kury, Adriano B.
OPIL SP 0329	Checklist	Dataset	Animalia	Arthropoda	Arachnida	Opiliones	Laniatores	Triaenonychoidea	Triaenonychidae	Triaenonychinae	Flavonuncia	pupilla		Lawrence, 1959	Flavonuncia pupilla Lawrence, 1959	species	Afrotropical	valid	Kury, Adriano B.
OPIL SP 0330	Checklist	Dataset	Animalia	Arthropoda	Arachnida	Opiliones	Laniatores	Triaenonychoidea	Triaenonychidae	Triaenonychinae	Fumontana	deprehendor		Shear, 1977	Fumontana deprehendor Shear, 1977	species	Nearctic	valid	Kury, Adriano B.
OPIL SP 0331	Checklist	Dataset	Animalia	Arthropoda	Arachnida	Opiliones	Laniatores	Triaenonychoidea	Triaenonychidae	Triaenonychinae	Graemontia	bicornigera		Lawrence, 1963	Graemontia bicornigera Lawrence, 1963	species	Afrotropical	valid	Kury, Adriano B.
OPIL SP 0332	Checklist	Dataset	Animalia	Arthropoda	Arachnida	Opiliones	Laniatores	Triaenonychoidea	Triaenonychidae	Triaenonychinae	Graemontia	bifidens		Lawrence, 1931	Graemontia bifidens Lawrence, 1931	species	Afrotropical	valid	Kury, Adriano B.
OPIL SP 0333	Checklist	Dataset	Animalia	Arthropoda	Arachnida	Opiliones	Laniatores	Triaenonychoidea	Triaenonychidae	Triaenonychinae	Graemontia	decorata		Lawrence, 1938	Graemontia decorata Lawrence, 1938	species	Afrotropical	valid	Kury, Adriano B.
OPIL SP 0334	Checklist	Dataset	Animalia	Arthropoda	Arachnida	Opiliones	Laniatores	Triaenonychoidea	Triaenonychidae	Triaenonychinae	Graemontia	dentichelis		Lawrence, 1931	Graemontia dentichelis Lawrence, 1931	species	Afrotropical	valid	Kury, Adriano B.
OPIL SP 0335	Checklist	Dataset	Animalia	Arthropoda	Arachnida	Opiliones	Laniatores	Triaenonychoidea	Triaenonychidae	Triaenonychinae	Graemontia	erecta		Kauri, 1961	Graemontia erecta Kauri, 1961	species	Afrotropical	valid	Kury, Adriano B.
OPIL SP 0336	Checklist	Dataset	Animalia	Arthropoda	Arachnida	Opiliones	Laniatores	Triaenonychoidea	Triaenonychidae	Triaenonychinae	Graemontia	natalensis		Lawrence, 1937	Graemontia natalensis Lawrence, 1937	species	Afrotropical	valid	Kury, Adriano B.
OPIL SP 0337	Checklist	Dataset	Animalia	Arthropoda	Arachnida	Opiliones	Laniatores	Triaenonychoidea	Triaenonychidae	Triaenonychinae	Graemontia	viridiceps		Kury, 2006	Graemontia viridiceps Kury, 2006	species	Afrotropical	valid	Kury, Adriano B.
OPIL SP 0338	Checklist	Dataset	Animalia	Arthropoda	Arachnida	Opiliones	Laniatores	Triaenonychoidea	Triaenonychidae	Triaenonychinae	Gunvoria	spatulata		Kauri, 1961	Gunvoria spatulata Kauri, 1961	species	Afrotropical	valid	Kury, Adriano B.
OPIL SP 0339	Checklist	Dataset	Animalia	Arthropoda	Arachnida	Opiliones	Laniatores	Triaenonychoidea	Triaenonychidae	Triaenonychinae	Hedwiga	manubriata		Roewer, 1931	Hedwiga manubriata Roewer, 1931	species	Australasian	valid	Kury, Adriano B.
OPIL SP 0340	Checklist	Dataset	Animalia	Arthropoda	Arachnida	Opiliones	Laniatores	Triaenonychoidea	Triaenonychidae	Triaenonychinae	Hendea	aurora		Forster, 1965	Hendea aurora Forster, 1965	species	Australasian	valid	Kury, Adriano B.
OPIL SP 0341	Checklist	Dataset	Animalia	Arthropoda	Arachnida	Opiliones	Laniatores	Triaenonychoidea	Triaenonychidae	Triaenonychinae	Hendea	bucculenta		Forster, 1954	Hendea bucculenta Forster, 1954	species	Australasian	valid	Kury, Adriano B.
OPIL SP 0342	Checklist	Dataset	Animalia	Arthropoda	Arachnida	Opiliones	Laniatores	Triaenonychoidea	Triaenonychidae	Triaenonychinae	Hendea	coatesi		Forster, 1965	Hendea coatesi Forster, 1965	species	Australasian	valid	Kury, Adriano B.
OPIL SP 0343	Checklist	Dataset	Animalia	Arthropoda	Arachnida	Opiliones	Laniatores	Triaenonychoidea	Triaenonychidae	Triaenonychinae	Hendea	fiordensis		Forster, 1954	Hendea fiordensis Forster, 1954	species	Australasian	valid	Kury, Adriano B.
OPIL SP 0344	Checklist	Dataset	Animalia	Arthropoda	Arachnida	Opiliones	Laniatores	Triaenonychoidea	Triaenonychidae	Triaenonychinae	Hendea	hendei		Roewer, 1931	Hendea hendei Roewer, 1931	species	Australasian	valid	Kury, Adriano B.
OPIL SP 0345	Checklist	Dataset	Animalia	Arthropoda	Arachnida	Opiliones	Laniatores	Triaenonychoidea	Triaenonychidae	Triaenonychinae	Hendea	maini		Forster, 1965	Hendea maini Forster, 1965	species	Australasian	valid	Kury, Adriano B.
OPIL SP 0346	Checklist	Dataset	Animalia	Arthropoda	Arachnida	Opiliones	Laniatores	Triaenonychoidea	Triaenonychidae	Triaenonychinae	Hendea	maitaia		Forster, 1954	Hendea maitaia Forster, 1954	species	Australasian	valid	Kury, Adriano B.
OPIL SP 0347	Checklist	Dataset	Animalia	Arthropoda	Arachnida	Opiliones	Laniatores	Triaenonychoidea	Triaenonychidae	Triaenonychinae	Hendea	myersi	assimilis	Forster, 1954	Hendea myersi assimilis Forster, 1954	subspecies	Australasian	valid	Kury, Adriano B.
OPIL SP 0348	Checklist	Dataset	Animalia	Arthropoda	Arachnida	Opiliones	Laniatores	Triaenonychoidea	Triaenonychidae	Triaenonychinae	Hendea	myersi	cavernicola	Forster, 1954	Hendea myersi cavernicola Forster, 1954	subspecies	Australasian	valid	Kury, Adriano B.
OPIL SP 0349	Checklist	Dataset	Animalia	Arthropoda	Arachnida	Opiliones	Laniatores	Triaenonychoidea	Triaenonychidae	Triaenonychinae	Hendea	myersi	myersi	Forster, 1954	Hendea myersi myersi Forster, 1954	subspecies	Australasian	valid	Kury, Adriano B.
OPIL SP 0350	Checklist	Dataset	Animalia	Arthropoda	Arachnida	Opiliones	Laniatores	Triaenonychoidea	Triaenonychidae	Triaenonychinae	Hendea	myersi	ochrea	Forster, 1954	Hendea myersi ochrea Forster, 1954	subspecies	Australasian	valid	Kury, Adriano B.
OPIL SP 0351	Checklist	Dataset	Animalia	Arthropoda	Arachnida	Opiliones	Laniatores	Triaenonychoidea	Triaenonychidae	Triaenonychinae	Hendea	myersi	roeweri	Forster, 1954	Hendea myersi roeweri Forster, 1954	subspecies	Australasian	valid	Kury, Adriano B.
OPIL SP 0352	Checklist	Dataset	Animalia	Arthropoda	Arachnida	Opiliones	Laniatores	Triaenonychoidea	Triaenonychidae	Triaenonychinae	Hendea	nelsonensis		Forster, 1954	Hendea nelsonensis Forster, 1954	species	Australasian	valid	Kury, Adriano B.
OPIL SP 0353	Checklist	Dataset	Animalia	Arthropoda	Arachnida	Opiliones	Laniatores	Triaenonychoidea	Triaenonychidae	Triaenonychinae	Hendea	oconnori		Forster, 1954	Hendea oconnori Forster, 1954	species	Australasian	valid	Kury, Adriano B.
OPIL SP 0354	Checklist	Dataset	Animalia	Arthropoda	Arachnida	Opiliones	Laniatores	Triaenonychoidea	Triaenonychidae	Triaenonychinae	Hendea	phillippsi	phillippsi	Forster, 1954	Hendea phillippsi phillippsi Forster, 1954	subspecies	Australasian	valid	Kury, Adriano B.
OPIL SP 0355	Checklist	Dataset	Animalia	Arthropoda	Arachnida	Opiliones	Laniatores	Triaenonychoidea	Triaenonychidae	Triaenonychinae	Hendea	phillippsi	stiphra	Forster, 1954	Hendea phillippsi stiphra Forster, 1954	subspecies	Australasian	valid	Kury, Adriano B.
OPIL SP 0356	Checklist	Dataset	Animalia	Arthropoda	Arachnida	Opiliones	Laniatores	Triaenonychoidea	Triaenonychidae	Triaenonychinae	Hendea	spina		Forster, 1965	Hendea spina Forster, 1965	species	Australasian	valid	Kury, Adriano B.
OPIL SP 0357	Checklist	Dataset	Animalia	Arthropoda	Arachnida	Opiliones	Laniatores	Triaenonychoidea	Triaenonychidae	Triaenonychinae	Hendea	takaka		Forster, 1965	Hendea takaka Forster, 1965	species	Australasian	valid	Kury, Adriano B.
OPIL SP 0358	Checklist	Dataset	Animalia	Arthropoda	Arachnida	Opiliones	Laniatores	Triaenonychoidea	Triaenonychidae	Triaenonychinae	Hendea	townsendi		Forster, 1965	Hendea townsendi Forster, 1965	species	Australasian	valid	Kury, Adriano B.
OPIL SP 0359	Checklist	Dataset	Animalia	Arthropoda	Arachnida	Opiliones	Laniatores	Triaenonychoidea	Triaenonychidae	Triaenonychinae	Hendeola	bullata	bullata	Forster, 1954	Hendeola bullata bullata Forster, 1954	species	Australasian	valid	Kury, Adriano B.
OPIL SP 0360	Checklist	Dataset	Animalia	Arthropoda	Arachnida	Opiliones	Laniatores	Triaenonychoidea	Triaenonychidae	Triaenonychinae	Hendeola	bullata	pterna	Forster, 1954	Hendeola bullata pterna Forster, 1954	species	Australasian	valid	Kury, Adriano B.
OPIL SP 0361	Checklist	Dataset	Animalia	Arthropoda	Arachnida	Opiliones	Laniatores	Triaenonychoidea	Triaenonychidae	Triaenonychinae	Hendeola	woodwardi		Forster, 1954	Hendeola woodwardi Forster, 1954	species	Australasian	valid	Kury, Adriano B.
OPIL SP 0362	Checklist	Dataset	Animalia	Arthropoda	Arachnida	Opiliones	Laniatores	Triaenonychoidea	Triaenonychidae	Triaenonychinae	Heteronuncia	robusta		Roewer, 1920	Heteronuncia robusta Roewer, 1920	species	Australasian	valid	Kury, Adriano B.
OPIL SP 0363	Checklist	Dataset	Animalia	Arthropoda	Arachnida	Opiliones	Laniatores	Triaenonychoidea	Triaenonychidae	Triaenonychinae	Hickmanoxyomma	cavaticum		(Hickman, 1958)	Hickmanoxyomma cavaticum (Hickman, 1958)	species	Australasian	valid	Kury, Adriano B.
OPIL SP 0364	Checklist	Dataset	Animalia	Arthropoda	Arachnida	Opiliones	Laniatores	Triaenonychoidea	Triaenonychidae	Triaenonychinae	Hickmanoxyomma	clarkei		Hunt, 1990	Hickmanoxyomma clarkei Hunt, 1990	species	Australasian	valid	Kury, Adriano B.
OPIL SP 0365	Checklist	Dataset	Animalia	Arthropoda	Arachnida	Opiliones	Laniatores	Triaenonychoidea	Triaenonychidae	Triaenonychinae	Hickmanoxyomma	cristatum		Hunt, 1990	Hickmanoxyomma cristatum Hunt, 1990	species	Australasian	valid	Kury, Adriano B.
OPIL SP 0366	Checklist	Dataset	Animalia	Arthropoda	Arachnida	Opiliones	Laniatores	Triaenonychoidea	Triaenonychidae	Triaenonychinae	Hickmanoxyomma	eberhardi		Hunt, 1990	Hickmanoxyomma eberhardi Hunt, 1990	species	Australasian	valid	Kury, Adriano B.
OPIL SP 0367	Checklist	Dataset	Animalia	Arthropoda	Arachnida	Opiliones	Laniatores	Triaenonychoidea	Triaenonychidae	Triaenonychinae	Hickmanoxyomma	gibbergunyar		Hunt, 1990	Hickmanoxyomma gibbergunyar Hunt, 1990	species	Australasian	valid	Kury, Adriano B.
OPIL SP 0368	Checklist	Dataset	Animalia	Arthropoda	Arachnida	Opiliones	Laniatores	Triaenonychoidea	Triaenonychidae	Triaenonychinae	Hickmanoxyomma	goedei		Hunt, 1990	Hickmanoxyomma goedei Hunt, 1990	species	Australasian	valid	Kury, Adriano B.
OPIL SP 0369	Checklist	Dataset	Animalia	Arthropoda	Arachnida	Opiliones	Laniatores	Triaenonychoidea	Triaenonychidae	Triaenonychinae	Hickmanoxyomma	tasmanicum		(Roewer, 1915)	Hickmanoxyomma tasmanicum (Roewer, 1915)	species	Australasian	valid	Kury, Adriano B.
OPIL SP 0370	Checklist	Dataset	Animalia	Arthropoda	Arachnida	Opiliones	Laniatores	Triaenonychoidea	Triaenonychidae	Triaenonychinae	Holonuncia	cavernicola		Forster, 1955	Holonuncia cavernicola Forster, 1955	species	Australasian	valid	Kury, Adriano B.
OPIL SP 0371	Checklist	Dataset	Animalia	Arthropoda	Arachnida	Opiliones	Laniatores	Triaenonychoidea	Triaenonychidae	Triaenonychinae	Holonuncia	dewae		Hunt, 1992	Holonuncia dewae Hunt, 1992	species	Australasian	valid	Kury, Adriano B.
OPIL SP 0372	Checklist	Dataset	Animalia	Arthropoda	Arachnida	Opiliones	Laniatores	Triaenonychoidea	Triaenonychidae	Triaenonychinae	Holonuncia	dispar		Hunt, 1992	Holonuncia dispar Hunt, 1992	species	Australasian	valid	Kury, Adriano B.
OPIL SP 0373	Checklist	Dataset	Animalia	Arthropoda	Arachnida	Opiliones	Laniatores	Triaenonychoidea	Triaenonychidae	Triaenonychinae	Holonuncia	enigma		Hunt, 1992	Holonuncia enigma Hunt, 1992	species	Australasian	valid	Kury, Adriano B.
OPIL SP 0374	Checklist	Dataset	Animalia	Arthropoda	Arachnida	Opiliones	Laniatores	Triaenonychoidea	Triaenonychidae	Triaenonychinae	Holonuncia	francesae		Hunt, 1992	Holonuncia francesae Hunt, 1992	species	Australasian	valid	Kury, Adriano B.
OPIL SP 0375	Checklist	Dataset	Animalia	Arthropoda	Arachnida	Opiliones	Laniatores	Triaenonychoidea	Triaenonychidae	Triaenonychinae	Holonuncia	hamiltonsmithi		Hunt, 1992	Holonuncia hamiltonsmithi Hunt, 1992	species	Australasian	valid	Kury, Adriano B.
OPIL SP 0376	Checklist	Dataset	Animalia	Arthropoda	Arachnida	Opiliones	Laniatores	Triaenonychoidea	Triaenonychidae	Triaenonychinae	Holonuncia	kaputarensis		Hunt, 1992	Holonuncia kaputarensis Hunt, 1992	species	Australasian	valid	Kury, Adriano B.
OPIL SP 0377	Checklist	Dataset	Animalia	Arthropoda	Arachnida	Opiliones	Laniatores	Triaenonychoidea	Triaenonychidae	Triaenonychinae	Holonuncia	katoomba		Hunt, 1992	Holonuncia katoomba Hunt, 1992	species	Australasian	valid	Kury, Adriano B.
OPIL SP 0378	Checklist	Dataset	Animalia	Arthropoda	Arachnida	Opiliones	Laniatores	Triaenonychoidea	Triaenonychidae	Triaenonychinae	Holonuncia	recta		Hunt, 1992	Holonuncia recta Hunt, 1992	species	Australasian	valid	Kury, Adriano B.
OPIL SP 0379	Checklist	Dataset	Animalia	Arthropoda	Arachnida	Opiliones	Laniatores	Triaenonychoidea	Triaenonychidae	Triaenonychinae	Holonuncia	seriata		(Roewer, 1915)	Holonuncia seriata (Roewer, 1915)	species	Australasian	valid	Kury, Adriano B.
OPIL SP 0380	Checklist	Dataset	Animalia	Arthropoda	Arachnida	Opiliones	Laniatores	Triaenonychoidea	Triaenonychidae	Triaenonychinae	Holonuncia	sussa		Hunt, 1992	Holonuncia sussa Hunt, 1992	species	Australasian	valid	Kury, Adriano B.
OPIL SP 0381	Checklist	Dataset	Animalia	Arthropoda	Arachnida	Opiliones	Laniatores	Triaenonychoidea	Triaenonychidae	Triaenonychinae	Holonuncia	tuberculata		Roewer, 1915	Holonuncia tuberculata Roewer, 1915	species	Australasian	valid	Kury, Adriano B.
OPIL SP 0382	Checklist	Dataset	Animalia	Arthropoda	Arachnida	Opiliones	Laniatores	Triaenonychoidea	Triaenonychidae	Triaenonychinae	Holonuncia	weejasperensis		Hunt, 1992	Holonuncia weejasperensis Hunt, 1992	species	Australasian	valid	Kury, Adriano B.
OPIL SP 0383	Checklist	Dataset	Animalia	Arthropoda	Arachnida	Opiliones	Laniatores	Triaenonychoidea	Triaenonychidae	Triaenonychinae	Hovanuncia	bidentata		Lawrence, 1959	Hovanuncia bidentata Lawrence, 1959	species	Afrotropical	valid	Kury, Adriano B.
OPIL SP 0384	Checklist	Dataset	Animalia	Arthropoda	Arachnida	Opiliones	Laniatores	Triaenonychoidea	Triaenonychidae	Triaenonychinae	Hovanuncia	monticola		Lawrence, 1959	Hovanuncia monticola Lawrence, 1959	species	Afrotropical	valid	Kury, Adriano B.
OPIL SP 0385	Checklist	Dataset	Animalia	Arthropoda	Arachnida	Opiliones	Laniatores	Triaenonychoidea	Triaenonychidae	Triaenonychinae	Ivohibea	cavernicola		Lawrence, 1959	Ivohibea cavernicola Lawrence, 1959	species	Afrotropical	valid	Kury, Adriano B.
OPIL SP 0386	Checklist	Dataset	Animalia	Arthropoda	Arachnida	Opiliones	Laniatores	Triaenonychoidea	Triaenonychidae	Triaenonychinae	Leionuncia	levis		Hickman, 1958	Leionuncia levis Hickman, 1958	species	Australasian	valid	Kury, Adriano B.
OPIL SP 0387	Checklist	Dataset	Animalia	Arthropoda	Arachnida	Opiliones	Laniatores	Triaenonychoidea	Triaenonychidae	Triaenonychinae	Lispomontia	coxidens		Lawrence, 1937	Lispomontia coxidens Lawrence, 1937	species	Afrotropical	valid	Kury, Adriano B.
OPIL SP 0388	Checklist	Dataset	Animalia	Arthropoda	Arachnida	Opiliones	Laniatores	Triaenonychoidea	Triaenonychidae	Triaenonychinae	Lizamontia	draconensis		(Lawrence, 1939)	Lizamontia draconensis (Lawrence, 1939)	species	Afrotropical	valid	Kury, Adriano B.
OPIL SP 0389	Checklist	Dataset	Animalia	Arthropoda	Arachnida	Opiliones	Laniatores	Triaenonychoidea	Triaenonychidae	Triaenonychinae	Lizamontia	natalensis		(Lawrence, 1931)	Lizamontia natalensis (Lawrence, 1931)	species	Afrotropical	valid	Kury, Adriano B.
OPIL SP 0390	Checklist	Dataset	Animalia	Arthropoda	Arachnida	Opiliones	Laniatores	Triaenonychoidea	Triaenonychidae	Triaenonychinae	Lizamontia	starengai		Kury, 2004	Lizamontia starengai Kury, 2004	species	Afrotropical	valid	Kury, Adriano B.
OPIL SP 0391	Checklist	Dataset	Animalia	Arthropoda	Arachnida	Opiliones	Laniatores	Triaenonychoidea	Triaenonychidae	Triaenonychinae	Lomanella	alata		Hunt & Hickman, 1993	Lomanella alata Hunt & Hickman, 1993	species	Australasian	valid	Kury, Adriano B.
OPIL SP 0392	Checklist	Dataset	Animalia	Arthropoda	Arachnida	Opiliones	Laniatores	Triaenonychoidea	Triaenonychidae	Triaenonychinae	Lomanella	ambulatorio		Hunt & Hickman, 1993	Lomanella ambulatorio Hunt & Hickman, 1993	species	Australasian	valid	Kury, Adriano B.
OPIL SP 0393	Checklist	Dataset	Animalia	Arthropoda	Arachnida	Opiliones	Laniatores	Triaenonychoidea	Triaenonychidae	Triaenonychinae	Lomanella	atrolutea		Roewer, 1915	Lomanella atrolutea Roewer, 1915	species	Australasian	valid	Kury, Adriano B.
OPIL SP 0394	Checklist	Dataset	Animalia	Arthropoda	Arachnida	Opiliones	Laniatores	Triaenonychoidea	Triaenonychidae	Triaenonychinae	Lomanella	balooki		Hunt & Hickman, 1993	Lomanella balooki Hunt & Hickman, 1993	species	Australasian	valid	Kury, Adriano B.
OPIL SP 0395	Checklist	Dataset	Animalia	Arthropoda	Arachnida	Opiliones	Laniatores	Triaenonychoidea	Triaenonychidae	Triaenonychinae	Lomanella	blacki		Hunt & Hickman, 1993	Lomanella blacki Hunt & Hickman, 1993	species	Australasian	valid	Kury, Adriano B.
OPIL SP 0396	Checklist	Dataset	Animalia	Arthropoda	Arachnida	Opiliones	Laniatores	Triaenonychoidea	Triaenonychidae	Triaenonychinae	Lomanella	browni		Hunt & Hickman, 1993	Lomanella browni Hunt & Hickman, 1993	species	Australasian	valid	Kury, Adriano B.
OPIL SP 0397	Checklist	Dataset	Animalia	Arthropoda	Arachnida	Opiliones	Laniatores	Triaenonychoidea	Triaenonychidae	Triaenonychinae	Lomanella	exigua		Hickman, 1958	Lomanella exigua Hickman, 1958	species	Australasian	valid	Kury, Adriano B.
OPIL SP 0398	Checklist	Dataset	Animalia	Arthropoda	Arachnida	Opiliones	Laniatores	Triaenonychoidea	Triaenonychidae	Triaenonychinae	Lomanella	inermis		(Roewer, 1931)	Lomanella inermis (Roewer, 1931)	species	Australasian	valid	Kury, Adriano B.
OPIL SP 0399	Checklist	Dataset	Animalia	Arthropoda	Arachnida	Opiliones	Laniatores	Triaenonychoidea	Triaenonychidae	Triaenonychinae	Lomanella	insolentia		Hunt & Hickman, 1993	Lomanella insolentia Hunt & Hickman, 1993	species	Australasian	valid	Kury, Adriano B.
OPIL SP 0400	Checklist	Dataset	Animalia	Arthropoda	Arachnida	Opiliones	Laniatores	Triaenonychoidea	Triaenonychidae	Triaenonychinae	Lomanella	kallista		Forster, 1949	Lomanella kallista Forster, 1949	species	Australasian	valid	Kury, Adriano B.
OPIL SP 0401	Checklist	Dataset	Animalia	Arthropoda	Arachnida	Opiliones	Laniatores	Triaenonychoidea	Triaenonychidae	Triaenonychinae	Lomanella	parva		Forster, 1955	Lomanella parva Forster, 1955	species	Australasian	valid	Kury, Adriano B.
OPIL SP 0402	Checklist	Dataset	Animalia	Arthropoda	Arachnida	Opiliones	Laniatores	Triaenonychoidea	Triaenonychidae	Triaenonychinae	Lomanella	peltonychium		Hunt & Hickman, 1993	Lomanella peltonychium Hunt & Hickman, 1993	species	Australasian	valid	Kury, Adriano B.
OPIL SP 0403	Checklist	Dataset	Animalia	Arthropoda	Arachnida	Opiliones	Laniatores	Triaenonychoidea	Triaenonychidae	Triaenonychinae	Lomanella	promontorium		Hunt & Hickman, 1993	Lomanella promontorium Hunt & Hickman, 1993	species	Australasian	valid	Kury, Adriano B.
OPIL SP 0404	Checklist	Dataset	Animalia	Arthropoda	Arachnida	Opiliones	Laniatores	Triaenonychoidea	Triaenonychidae	Triaenonychinae	Lomanella	quasiparva		Hunt & Hickman, 1993	Lomanella quasiparva Hunt & Hickman, 1993	species	Australasian	valid	Kury, Adriano B.
OPIL SP 0405	Checklist	Dataset	Animalia	Arthropoda	Arachnida	Opiliones	Laniatores	Triaenonychoidea	Triaenonychidae	Triaenonychinae	Lomanella	raniceps		Pocock, 1902	Lomanella raniceps Pocock, 1902	species	Australasian	valid	Kury, Adriano B.
OPIL SP 0406	Checklist	Dataset	Animalia	Arthropoda	Arachnida	Opiliones	Laniatores	Triaenonychoidea	Triaenonychidae	Triaenonychinae	Lomanella	revelata		Hunt & Hickman, 1993	Lomanella revelata Hunt & Hickman, 1993	species	Australasian	valid	Kury, Adriano B.
OPIL SP 0407	Checklist	Dataset	Animalia	Arthropoda	Arachnida	Opiliones	Laniatores	Triaenonychoidea	Triaenonychidae	Triaenonychinae	Lomanella	thereseae		Hunt & Hickman, 1993	Lomanella thereseae Hunt & Hickman, 1993	species	Australasian	valid	Kury, Adriano B.
OPIL SP 0408	Checklist	Dataset	Animalia	Arthropoda	Arachnida	Opiliones	Laniatores	Triaenonychoidea	Triaenonychidae	Triaenonychinae	Lomanella	troglodytes		Hunt & Hickman, 1993	Lomanella troglodytes Hunt & Hickman, 1993	species	Australasian	valid	Kury, Adriano B.
OPIL SP 0409	Checklist	Dataset	Animalia	Arthropoda	Arachnida	Opiliones	Laniatores	Triaenonychoidea	Triaenonychidae	Triaenonychinae	Lomanella	troglophilia		Hunt & Hickman, 1993	Lomanella troglophilia Hunt & Hickman, 1993	species	Australasian	valid	Kury, Adriano B.
OPIL SP 0410	Checklist	Dataset	Animalia	Arthropoda	Arachnida	Opiliones	Laniatores	Triaenonychoidea	Triaenonychidae	Triaenonychinae	Mensamontia	melanophora		Lawrence, 1931	Mensamontia melanophora Lawrence, 1931	species	Afrotropical	valid	Kury, Adriano B.
OPIL SP 0411	Checklist	Dataset	Animalia	Arthropoda	Arachnida	Opiliones	Laniatores	Triaenonychoidea	Triaenonychidae	Triaenonychinae	Mensamontia	morulifera		Lawrence, 1931	Mensamontia morulifera Lawrence, 1931	species	Afrotropical	valid	Kury, Adriano B.
OPIL SP 0412	Checklist	Dataset	Animalia	Arthropoda	Arachnida	Opiliones	Laniatores	Triaenonychoidea	Triaenonychidae	Triaenonychinae	Metanuncia	stewartia		(Hogg, 1910)	Metanuncia stewartia (Hogg, 1910)	species	Australasian	valid	Kury, Adriano B.
OPIL SP 0413	Checklist	Dataset	Animalia	Arthropoda	Arachnida	Opiliones	Laniatores	Triaenonychoidea	Triaenonychidae	Triaenonychinae	Metanuncia	testacea		(Hogg, 1910)	Metanuncia testacea (Hogg, 1910)	species	Australasian	valid	Kury, Adriano B.
OPIL SP 0414	Checklist	Dataset	Animalia	Arthropoda	Arachnida	Opiliones	Laniatores	Triaenonychoidea	Triaenonychidae	Triaenonychinae	Micromontia	flava		Lawrence, 1939	Micromontia flava Lawrence, 1939	species	Afrotropical	valid	Kury, Adriano B.
OPIL SP 0415	Checklist	Dataset	Animalia	Arthropoda	Arachnida	Opiliones	Laniatores	Triaenonychoidea	Triaenonychidae	Triaenonychinae	Millomontia	brevispina		Lawrence, 1959	Millomontia brevispina Lawrence, 1959	species	Afrotropical	valid	Kury, Adriano B.
OPIL SP 0416	Checklist	Dataset	Animalia	Arthropoda	Arachnida	Opiliones	Laniatores	Triaenonychoidea	Triaenonychidae	Triaenonychinae	Millomontia	vadoni		Lawrence, 1959	Millomontia vadoni Lawrence, 1959	species	Afrotropical	valid	Kury, Adriano B.
OPIL SP 0417	Checklist	Dataset	Animalia	Arthropoda	Arachnida	Opiliones	Laniatores	Triaenonychoidea	Triaenonychidae	Triaenonychinae	Millotonyx	tenuipes		Lawrence, 1959	Millotonyx tenuipes Lawrence, 1959	species	Afrotropical	valid	Kury, Adriano B.
OPIL SP 0418	Checklist	Dataset	Animalia	Arthropoda	Arachnida	Opiliones	Laniatores	Triaenonychoidea	Triaenonychidae	Triaenonychinae	Monomontia	aquilonaris		Lawrence, 1963	Monomontia aquilonaris Lawrence, 1963	species	Afrotropical	valid	Kury, Adriano B.
OPIL SP 0419	Checklist	Dataset	Animalia	Arthropoda	Arachnida	Opiliones	Laniatores	Triaenonychoidea	Triaenonychidae	Triaenonychinae	Monomontia	aspera		Lawrence, 1939	Monomontia aspera Lawrence, 1939	species	Afrotropical	valid	Kury, Adriano B.
OPIL SP 0420	Checklist	Dataset	Animalia	Arthropoda	Arachnida	Opiliones	Laniatores	Triaenonychoidea	Triaenonychidae	Triaenonychinae	Monomontia	atra		Lawrence, 1931	Monomontia atra Lawrence, 1931	species	Afrotropical	valid	Kury, Adriano B.
OPIL SP 0421	Checklist	Dataset	Animalia	Arthropoda	Arachnida	Opiliones	Laniatores	Triaenonychoidea	Triaenonychidae	Triaenonychinae	Monomontia	brincki		Kauri, 1961	Monomontia brincki Kauri, 1961	species	Afrotropical	valid	Kury, Adriano B.
OPIL SP 0422	Checklist	Dataset	Animalia	Arthropoda	Arachnida	Opiliones	Laniatores	Triaenonychoidea	Triaenonychidae	Triaenonychinae	Monomontia	corticola		Lawrence, 1938	Monomontia corticola Lawrence, 1938	species	Afrotropical	valid	Kury, Adriano B.
OPIL SP 0423	Checklist	Dataset	Animalia	Arthropoda	Arachnida	Opiliones	Laniatores	Triaenonychoidea	Triaenonychidae	Triaenonychinae	Monomontia	cristiceps		Lawrence, 1963	Monomontia cristiceps Lawrence, 1963	species	Afrotropical	valid	Kury, Adriano B.
OPIL SP 0424	Checklist	Dataset	Animalia	Arthropoda	Arachnida	Opiliones	Laniatores	Triaenonychoidea	Triaenonychidae	Triaenonychinae	Monomontia	curvirostris		Lawrence, 1938	Monomontia curvirostris Lawrence, 1938	species	Afrotropical	valid	Kury, Adriano B.
OPIL SP 0425	Checklist	Dataset	Animalia	Arthropoda	Arachnida	Opiliones	Laniatores	Triaenonychoidea	Triaenonychidae	Triaenonychinae	Monomontia	flava		Lawrence, 1933	Monomontia flava Lawrence, 1933	species	Afrotropical	valid	Kury, Adriano B.
OPIL SP 0426	Checklist	Dataset	Animalia	Arthropoda	Arachnida	Opiliones	Laniatores	Triaenonychoidea	Triaenonychidae	Triaenonychinae	Monomontia	granifrons		Lawrence, 1938	Monomontia granifrons Lawrence, 1938	species	Afrotropical	valid	Kury, Adriano B.
OPIL SP 0427	Checklist	Dataset	Animalia	Arthropoda	Arachnida	Opiliones	Laniatores	Triaenonychoidea	Triaenonychidae	Triaenonychinae	Monomontia	intermedia		Lawrence, 1938	Monomontia intermedia Lawrence, 1938	species	Afrotropical	valid	Kury, Adriano B.
OPIL SP 0428	Checklist	Dataset	Animalia	Arthropoda	Arachnida	Opiliones	Laniatores	Triaenonychoidea	Triaenonychidae	Triaenonychinae	Monomontia	krausi		Kauri, 1961	Monomontia krausi Kauri, 1961	species	Afrotropical	valid	Kury, Adriano B.
OPIL SP 0429	Checklist	Dataset	Animalia	Arthropoda	Arachnida	Opiliones	Laniatores	Triaenonychoidea	Triaenonychidae	Triaenonychinae	Monomontia	lawrencei		Kauri, 1950	Monomontia lawrencei Kauri, 1950	species	Afrotropical	valid	Kury, Adriano B.
OPIL SP 0430	Checklist	Dataset	Animalia	Arthropoda	Arachnida	Opiliones	Laniatores	Triaenonychoidea	Triaenonychidae	Triaenonychinae	Monomontia	montensis		Lawrence, 1938	Monomontia montensis Lawrence, 1938	species	Afrotropical	valid	Kury, Adriano B.
OPIL SP 0431	Checklist	Dataset	Animalia	Arthropoda	Arachnida	Opiliones	Laniatores	Triaenonychoidea	Triaenonychidae	Triaenonychinae	Monomontia	neglecta		Sch�nhofer, 2008	Monomontia neglecta Sch�nhofer, 2008	species	Afrotropical	valid	Kury, Adriano B.
OPIL SP 0432	Checklist	Dataset	Animalia	Arthropoda	Arachnida	Opiliones	Laniatores	Triaenonychoidea	Triaenonychidae	Triaenonychinae	Monomontia	rattrayi		Lawrence, 1931	Monomontia rattrayi Lawrence, 1931	species	Afrotropical	valid	Kury, Adriano B.
OPIL SP 0433	Checklist	Dataset	Animalia	Arthropoda	Arachnida	Opiliones	Laniatores	Triaenonychoidea	Triaenonychidae	Triaenonychinae	Monomontia	rugosa		Lawrence, 1937	Monomontia rugosa Lawrence, 1937	species	Afrotropical	valid	Kury, Adriano B.
OPIL SP 0434	Checklist	Dataset	Animalia	Arthropoda	Arachnida	Opiliones	Laniatores	Triaenonychoidea	Triaenonychidae	Triaenonychinae	Monomontia	transvaalica		Lawrence, 1963	Monomontia transvaalica Lawrence, 1963	species	Afrotropical	valid	Kury, Adriano B.
OPIL SP 0435	Checklist	Dataset	Animalia	Arthropoda	Arachnida	Opiliones	Laniatores	Triaenonychoidea	Triaenonychidae	Triaenonychinae	Monomontia	versicolor		Lawrence, 1963	Monomontia versicolor Lawrence, 1963	species	Afrotropical	valid	Kury, Adriano B.
OPIL SP 0436	Checklist	Dataset	Animalia	Arthropoda	Arachnida	Opiliones	Laniatores	Triaenonychoidea	Triaenonychidae	Triaenonychinae	Nahuelonyx	nasutus		(Ringuelet, 1959)	Nahuelonyx nasutus (Ringuelet, 1959)	species	Neotropical	valid	Kury, Adriano B.
OPIL SP 0437	Checklist	Dataset	Animalia	Arthropoda	Arachnida	Opiliones	Laniatores	Triaenonychoidea	Triaenonychidae	Triaenonychinae	Neonuncia	blacki		Forster, 1954	Neonuncia blacki Forster, 1954	species	Australasian	valid	Kury, Adriano B.
OPIL SP 0438	Checklist	Dataset	Animalia	Arthropoda	Arachnida	Opiliones	Laniatores	Triaenonychoidea	Triaenonychidae	Triaenonychinae	Neonuncia	campbelli		Forster, 1954	Neonuncia campbelli Forster, 1954	species	Australasian	valid	Kury, Adriano B.
OPIL SP 0439	Checklist	Dataset	Animalia	Arthropoda	Arachnida	Opiliones	Laniatores	Triaenonychoidea	Triaenonychidae	Triaenonychinae	Neonuncia	eastoni		Forster, 1954	Neonuncia eastoni Forster, 1954	species	Australasian	valid	Kury, Adriano B.
OPIL SP 0440	Checklist	Dataset	Animalia	Arthropoda	Arachnida	Opiliones	Laniatores	Triaenonychoidea	Triaenonychidae	Triaenonychinae	Neonuncia	enderbei		(Hogg, 1909)	Neonuncia enderbei (Hogg, 1909)	species	Australasian	valid	Kury, Adriano B.
OPIL SP 0441	Checklist	Dataset	Animalia	Arthropoda	Arachnida	Opiliones	Laniatores	Triaenonychoidea	Triaenonychidae	Triaenonychinae	Neonuncia	opaca		(Roewer, 1931)	Neonuncia opaca (Roewer, 1931)	species	Australasian	valid	Kury, Adriano B.
OPIL SP 0442	Checklist	Dataset	Animalia	Arthropoda	Arachnida	Opiliones	Laniatores	Triaenonychoidea	Triaenonychidae	Triaenonychinae	Notonuncia	arvensis		Hickman, 1958	Notonuncia arvensis Hickman, 1958	species	Australasian	valid	Kury, Adriano B.
OPIL SP 0443	Checklist	Dataset	Animalia	Arthropoda	Arachnida	Opiliones	Laniatores	Triaenonychoidea	Triaenonychidae	Triaenonychinae	Notonuncia	diversa		Hickman, 1958	Notonuncia diversa Hickman, 1958	species	Australasian	valid	Kury, Adriano B.
OPIL SP 0444	Checklist	Dataset	Animalia	Arthropoda	Arachnida	Opiliones	Laniatores	Triaenonychoidea	Triaenonychidae	Triaenonychinae	Notonuncia	obscura		Hickman, 1958	Notonuncia obscura Hickman, 1958	species	Australasian	valid	Kury, Adriano B.
OPIL SP 0445	Checklist	Dataset	Animalia	Arthropoda	Arachnida	Opiliones	Laniatores	Triaenonychoidea	Triaenonychidae	Triaenonychinae	Nucina	dispar		Hickman, 1958	Nucina dispar Hickman, 1958	species	Australasian	valid	Kury, Adriano B.
OPIL SP 0446	Checklist	Dataset	Animalia	Arthropoda	Arachnida	Opiliones	Laniatores	Triaenonychoidea	Triaenonychidae	Triaenonychinae	Nucina	silvestris		Hickman, 1958	Nucina silvestris Hickman, 1958	species	Australasian	valid	Kury, Adriano B.
OPIL SP 0447	Checklist	Dataset	Animalia	Arthropoda	Arachnida	Opiliones	Laniatores	Triaenonychoidea	Triaenonychidae	Triaenonychinae	Nuncia	alpha		Forster, 1954	Nuncia alpha Forster, 1954	species	Australasian	valid	Kury, Adriano B.
OPIL SP 0448	Checklist	Dataset	Animalia	Arthropoda	Arachnida	Opiliones	Laniatores	Triaenonychoidea	Triaenonychidae	Triaenonychinae	Nuncia	americana		Roewer, 1961	Nuncia americana Roewer, 1961	species	Neotropical	valid	Kury, Adriano B.
OPIL SP 0449	Checklist	Dataset	Animalia	Arthropoda	Arachnida	Opiliones	Laniatores	Triaenonychoidea	Triaenonychidae	Triaenonychinae	Nuncia	arcuata	aorangiensis	Forster, 1954	Nuncia arcuata aorangiensis Forster, 1954	subspecies	Australasian	valid	Kury, Adriano B.
OPIL SP 0450	Checklist	Dataset	Animalia	Arthropoda	Arachnida	Opiliones	Laniatores	Triaenonychoidea	Triaenonychidae	Triaenonychinae	Nuncia	arcuata	arcuata	Forster, 1954	Nuncia arcuata arcuata Forster, 1954	subspecies	Australasian	valid	Kury, Adriano B.
OPIL SP 0451	Checklist	Dataset	Animalia	Arthropoda	Arachnida	Opiliones	Laniatores	Triaenonychoidea	Triaenonychidae	Triaenonychinae	Nuncia	chilensis		(H. Soares, 1968)	Nuncia chilensis (H. Soares, 1968)	species	Neotropical	valid	Kury, Adriano B.
OPIL SP 0452	Checklist	Dataset	Animalia	Arthropoda	Arachnida	Opiliones	Laniatores	Triaenonychoidea	Triaenonychidae	Triaenonychinae	Nuncia	conjuncta	conjuncta	Forster, 1954	Nuncia conjuncta conjuncta Forster, 1954	subspecies	Australasian	valid	Kury, Adriano B.
OPIL SP 0453	Checklist	Dataset	Animalia	Arthropoda	Arachnida	Opiliones	Laniatores	Triaenonychoidea	Triaenonychidae	Triaenonychinae	Nuncia	conjuncta	fiordensis	Forster, 1954	Nuncia conjuncta fiordensis Forster, 1954	subspecies	Australasian	valid	Kury, Adriano B.
OPIL SP 0454	Checklist	Dataset	Animalia	Arthropoda	Arachnida	Opiliones	Laniatores	Triaenonychoidea	Triaenonychidae	Triaenonychinae	Nuncia	conjuncta	magnopercula	Forster, 1954	Nuncia conjuncta magnopercula Forster, 1954	subspecies	Australasian	valid	Kury, Adriano B.
OPIL SP 0455	Checklist	Dataset	Animalia	Arthropoda	Arachnida	Opiliones	Laniatores	Triaenonychoidea	Triaenonychidae	Triaenonychinae	Nuncia	constantia		Forster, 1954	Nuncia constantia Forster, 1954	species	Australasian	valid	Kury, Adriano B.
OPIL SP 0456	Checklist	Dataset	Animalia	Arthropoda	Arachnida	Opiliones	Laniatores	Triaenonychoidea	Triaenonychidae	Triaenonychinae	Nuncia	contrita		Forster, 1954	Nuncia contrita Forster, 1954	species	Australasian	valid	Kury, Adriano B.
OPIL SP 0457	Checklist	Dataset	Animalia	Arthropoda	Arachnida	Opiliones	Laniatores	Triaenonychoidea	Triaenonychidae	Triaenonychinae	Nuncia	coriacea	coriacea	(Pocock 1902)	Nuncia coriacea coriacea (Pocock 1902)	subspecies	Australasian	valid	Kury, Adriano B.
OPIL SP 0458	Checklist	Dataset	Animalia	Arthropoda	Arachnida	Opiliones	Laniatores	Triaenonychoidea	Triaenonychidae	Triaenonychinae	Nuncia	coriacea	ovata	Roewer, 1915	Nuncia coriacea ovata Roewer, 1915	subspecies	Australasian	valid	Kury, Adriano B.
OPIL SP 0459	Checklist	Dataset	Animalia	Arthropoda	Arachnida	Opiliones	Laniatores	Triaenonychoidea	Triaenonychidae	Triaenonychinae	Nuncia	dentifera		Forster, 1954	Nuncia dentifera Forster, 1954	species	Australasian	valid	Kury, Adriano B.
OPIL SP 0460	Checklist	Dataset	Animalia	Arthropoda	Arachnida	Opiliones	Laniatores	Triaenonychoidea	Triaenonychidae	Triaenonychinae	Nuncia	elongata		Forster, 1954	Nuncia elongata Forster, 1954	species	Australasian	valid	Kury, Adriano B.
OPIL SP 0461	Checklist	Dataset	Animalia	Arthropoda	Arachnida	Opiliones	Laniatores	Triaenonychoidea	Triaenonychidae	Triaenonychinae	Nuncia	fatula		Forster, 1954	Nuncia fatula Forster, 1954	species	Australasian	valid	Kury, Adriano B.
OPIL SP 0462	Checklist	Dataset	Animalia	Arthropoda	Arachnida	Opiliones	Laniatores	Triaenonychoidea	Triaenonychidae	Triaenonychinae	Nuncia	frustrata		Forster, 1954	Nuncia frustrata Forster, 1954	species	Australasian	valid	Kury, Adriano B.
OPIL SP 0463	Checklist	Dataset	Animalia	Arthropoda	Arachnida	Opiliones	Laniatores	Triaenonychoidea	Triaenonychidae	Triaenonychinae	Nuncia	grandis		Forster 1954	Nuncia grandis Forster 1954	species	Australasian	valid	Kury, Adriano B.
OPIL SP 0464	Checklist	Dataset	Animalia	Arthropoda	Arachnida	Opiliones	Laniatores	Triaenonychoidea	Triaenonychidae	Triaenonychinae	Nuncia	heteromorpha	heteromorpha	Forster, 1954	Nuncia heteromorpha heteromorpha Forster, 1954	subspecies	Australasian	valid	Kury, Adriano B.
OPIL SP 0465	Checklist	Dataset	Animalia	Arthropoda	Arachnida	Opiliones	Laniatores	Triaenonychoidea	Triaenonychidae	Triaenonychinae	Nuncia	heteromorpha	prolobula	Forster 1954	Nuncia heteromorpha prolobula Forster 1954	subspecies	Australasian	valid	Kury, Adriano B.
OPIL SP 0466	Checklist	Dataset	Animalia	Arthropoda	Arachnida	Opiliones	Laniatores	Triaenonychoidea	Triaenonychidae	Triaenonychinae	Nuncia	inopinata		Forster, 1954	Nuncia inopinata Forster, 1954	species	Australasian	valid	Kury, Adriano B.
OPIL SP 0467	Checklist	Dataset	Animalia	Arthropoda	Arachnida	Opiliones	Laniatores	Triaenonychoidea	Triaenonychidae	Triaenonychinae	Nuncia	kershawi		Forster, 1965	Nuncia kershawi Forster, 1965	species	Australasian	valid	Kury, Adriano B.
OPIL SP 0468	Checklist	Dataset	Animalia	Arthropoda	Arachnida	Opiliones	Laniatores	Triaenonychoidea	Triaenonychidae	Triaenonychinae	Nuncia	levis		Forster, 1954	Nuncia levis Forster, 1954	species	Australasian	valid	Kury, Adriano B.
OPIL SP 0469	Checklist	Dataset	Animalia	Arthropoda	Arachnida	Opiliones	Laniatores	Triaenonychoidea	Triaenonychidae	Triaenonychinae	Nuncia	marchanti		Forster, 1965	Nuncia marchanti Forster, 1965	species	Australasian	valid	Kury, Adriano B.
OPIL SP 0470	Checklist	Dataset	Animalia	Arthropoda	Arachnida	Opiliones	Laniatores	Triaenonychoidea	Triaenonychidae	Triaenonychinae	Nuncia	nigriflava	nigriflava	Roewer, 1923	Nuncia nigriflava nigriflava Roewer, 1923	subspecies	Australasian	valid	Kury, Adriano B.
OPIL SP 0471	Checklist	Dataset	Animalia	Arthropoda	Arachnida	Opiliones	Laniatores	Triaenonychoidea	Triaenonychidae	Triaenonychinae	Nuncia	nigriflava	parva	(Phillipps and Grimmett, 1932)	Nuncia nigriflava parva (Phillipps and Grimmett, 1932)	subspecies	Australasian	valid	Kury, Adriano B.
OPIL SP 0472	Checklist	Dataset	Animalia	Arthropoda	Arachnida	Opiliones	Laniatores	Triaenonychoidea	Triaenonychidae	Triaenonychinae	Nuncia	nigriflava	parvocula	Forster, 1954	Nuncia nigriflava parvocula Forster, 1954	subspecies	Australasian	valid	Kury, Adriano B.
OPIL SP 0473	Checklist	Dataset	Animalia	Arthropoda	Arachnida	Opiliones	Laniatores	Triaenonychoidea	Triaenonychidae	Triaenonychinae	Nuncia	obesa	grimmetti	Forster, 1954	Nuncia obesa grimmetti Forster, 1954	subspecies	Australasian	valid	Kury, Adriano B.
OPIL SP 0474	Checklist	Dataset	Animalia	Arthropoda	Arachnida	Opiliones	Laniatores	Triaenonychoidea	Triaenonychidae	Triaenonychinae	Nuncia	obesa	magna	Forster, 1954	Nuncia obesa magna Forster, 1954	subspecies	Australasian	valid	Kury, Adriano B.
OPIL SP 0475	Checklist	Dataset	Animalia	Arthropoda	Arachnida	Opiliones	Laniatores	Triaenonychoidea	Triaenonychidae	Triaenonychinae	Nuncia	obesa	obesa	(Simon, 1899)	Nuncia obesa obesa (Simon, 1899)	subspecies	Australasian	valid	Kury, Adriano B.
OPIL SP 0476	Checklist	Dataset	Animalia	Arthropoda	Arachnida	Opiliones	Laniatores	Triaenonychoidea	Triaenonychidae	Triaenonychinae	Nuncia	obesa	rotunda	Forster, 1954	Nuncia obesa rotunda Forster, 1954	subspecies	Australasian	valid	Kury, Adriano B.
OPIL SP 0477	Checklist	Dataset	Animalia	Arthropoda	Arachnida	Opiliones	Laniatores	Triaenonychoidea	Triaenonychidae	Triaenonychinae	Nuncia	oconnori	conocula	Forster, 1954	Nuncia oconnori conocula Forster, 1954	subspecies	Australasian	valid	Kury, Adriano B.
OPIL SP 0478	Checklist	Dataset	Animalia	Arthropoda	Arachnida	Opiliones	Laniatores	Triaenonychoidea	Triaenonychidae	Triaenonychinae	Nuncia	oconnori	kopua	Forster, 1954	Nuncia oconnori kopua Forster, 1954	subspecies	Australasian	valid	Kury, Adriano B.
OPIL SP 0479	Checklist	Dataset	Animalia	Arthropoda	Arachnida	Opiliones	Laniatores	Triaenonychoidea	Triaenonychidae	Triaenonychinae	Nuncia	oconnori	oconnori	Forster, 1954	Nuncia oconnori oconnori Forster, 1954	subspecies	Australasian	valid	Kury, Adriano B.
OPIL SP 0480	Checklist	Dataset	Animalia	Arthropoda	Arachnida	Opiliones	Laniatores	Triaenonychoidea	Triaenonychidae	Triaenonychinae	Nuncia	pallida		Forster, 1954	Nuncia pallida Forster, 1954	species	Australasian	valid	Kury, Adriano B.
OPIL SP 0481	Checklist	Dataset	Animalia	Arthropoda	Arachnida	Opiliones	Laniatores	Triaenonychoidea	Triaenonychidae	Triaenonychinae	Nuncia	paucispinosa		Forster, 1954	Nuncia paucispinosa Forster, 1954	species	Australasian	valid	Kury, Adriano B.
OPIL SP 0482	Checklist	Dataset	Animalia	Arthropoda	Arachnida	Opiliones	Laniatores	Triaenonychoidea	Triaenonychidae	Triaenonychinae	Nuncia	planocula		Forster, 1954	Nuncia planocula Forster, 1954	species	Australasian	valid	Kury, Adriano B.
OPIL SP 0483	Checklist	Dataset	Animalia	Arthropoda	Arachnida	Opiliones	Laniatores	Triaenonychoidea	Triaenonychidae	Triaenonychinae	Nuncia	roeweri	callida	Forster, 1954	Nuncia roeweri callida Forster, 1954	subspecies	Australasian	valid	Kury, Adriano B.
OPIL SP 0484	Checklist	Dataset	Animalia	Arthropoda	Arachnida	Opiliones	Laniatores	Triaenonychoidea	Triaenonychidae	Triaenonychinae	Nuncia	roeweri	demissa	Forster, 1954	Nuncia roeweri demissa Forster, 1954	subspecies	Australasian	valid	Kury, Adriano B.
OPIL SP 0485	Checklist	Dataset	Animalia	Arthropoda	Arachnida	Opiliones	Laniatores	Triaenonychoidea	Triaenonychidae	Triaenonychinae	Nuncia	roeweri	gelida	Forster, 1954	Nuncia roeweri gelida Forster, 1954	subspecies	Australasian	valid	Kury, Adriano B.
OPIL SP 0486	Checklist	Dataset	Animalia	Arthropoda	Arachnida	Opiliones	Laniatores	Triaenonychoidea	Triaenonychidae	Triaenonychinae	Nuncia	roeweri	humilis	Forster, 1954	Nuncia roeweri humilis Forster, 1954	subspecies	Australasian	valid	Kury, Adriano B.
OPIL SP 0487	Checklist	Dataset	Animalia	Arthropoda	Arachnida	Opiliones	Laniatores	Triaenonychoidea	Triaenonychidae	Triaenonychinae	Nuncia	roeweri	moderata	Forster, 1954	Nuncia roeweri moderata Forster, 1954	subspecies	Australasian	valid	Kury, Adriano B.
OPIL SP 0488	Checklist	Dataset	Animalia	Arthropoda	Arachnida	Opiliones	Laniatores	Triaenonychoidea	Triaenonychidae	Triaenonychinae	Nuncia	roeweri	pilgrimi	Forster, 1954	Nuncia roeweri pilgrimi Forster, 1954	subspecies	Australasian	valid	Kury, Adriano B.
OPIL SP 0489	Checklist	Dataset	Animalia	Arthropoda	Arachnida	Opiliones	Laniatores	Triaenonychoidea	Triaenonychidae	Triaenonychinae	Nuncia	roeweri	roeweri	Forster, 1954	Nuncia roeweri roeweri Forster, 1954	subspecies	Australasian	valid	Kury, Adriano B.
OPIL SP 0490	Checklist	Dataset	Animalia	Arthropoda	Arachnida	Opiliones	Laniatores	Triaenonychoidea	Triaenonychidae	Triaenonychinae	Nuncia	roeweri	seditiosa	Forster, 1954	Nuncia roeweri seditiosa Forster, 1954	subspecies	Australasian	valid	Kury, Adriano B.
OPIL SP 0491	Checklist	Dataset	Animalia	Arthropoda	Arachnida	Opiliones	Laniatores	Triaenonychoidea	Triaenonychidae	Triaenonychinae	Nuncia	roeweri	unica	Forster, 1954	Nuncia roeweri unica Forster, 1954	subspecies	Australasian	valid	Kury, Adriano B.
OPIL SP 0492	Checklist	Dataset	Animalia	Arthropoda	Arachnida	Opiliones	Laniatores	Triaenonychoidea	Triaenonychidae	Triaenonychinae	Nuncia	rostrata		Maury, 1990	Nuncia rostrata Maury, 1990	species	Neotropical	valid	Kury, Adriano B.
OPIL SP 0493	Checklist	Dataset	Animalia	Arthropoda	Arachnida	Opiliones	Laniatores	Triaenonychoidea	Triaenonychidae	Triaenonychinae	Nuncia	smithi		Hogg, 1920	Nuncia smithi Hogg, 1920	species	Australasian	valid	Kury, Adriano B.
OPIL SP 0494	Checklist	Dataset	Animalia	Arthropoda	Arachnida	Opiliones	Laniatores	Triaenonychoidea	Triaenonychidae	Triaenonychinae	Nuncia	spinulosa		Maury, 1990	Nuncia spinulosa Maury, 1990	species	Neotropical	valid	Kury, Adriano B.
OPIL SP 0495	Checklist	Dataset	Animalia	Arthropoda	Arachnida	Opiliones	Laniatores	Triaenonychoidea	Triaenonychidae	Triaenonychinae	Nuncia	stabilis		Forster, 1954	Nuncia stabilis Forster, 1954	species	Australasian	valid	Kury, Adriano B.
OPIL SP 0496	Checklist	Dataset	Animalia	Arthropoda	Arachnida	Opiliones	Laniatores	Triaenonychoidea	Triaenonychidae	Triaenonychinae	Nuncia	stewartia	stewartia	(Hogg, 1910)	Nuncia stewartia stewartia (Hogg, 1910)	subspecies	Australasian	valid	Kury, Adriano B.
OPIL SP 0497	Checklist	Dataset	Animalia	Arthropoda	Arachnida	Opiliones	Laniatores	Triaenonychoidea	Triaenonychidae	Triaenonychinae	Nuncia	stewartia	tumosa	Forster, 1954	Nuncia stewartia tumosa Forster, 1954	subspecies	Australasian	valid	Kury, Adriano B.
OPIL SP 0498	Checklist	Dataset	Animalia	Arthropoda	Arachnida	Opiliones	Laniatores	Triaenonychoidea	Triaenonychidae	Triaenonychinae	Nuncia	sublaevis		Pocock, 1902	Nuncia sublaevis Pocock, 1902	species	Australasian	valid	Kury, Adriano B.
OPIL SP 0499	Checklist	Dataset	Animalia	Arthropoda	Arachnida	Opiliones	Laniatores	Triaenonychoidea	Triaenonychidae	Triaenonychinae	Nuncia	sulcata		Forster, 1954	Nuncia sulcata Forster, 1954	species	Australasian	valid	Kury, Adriano B.
OPIL SP 0500	Checklist	Dataset	Animalia	Arthropoda	Arachnida	Opiliones	Laniatores	Triaenonychoidea	Triaenonychidae	Triaenonychinae	Nuncia	tapanuiensis		Forster, 1954	Nuncia tapanuiensis Forster, 1954	species	Australasian	valid	Kury, Adriano B.
OPIL SP 0501	Checklist	Dataset	Animalia	Arthropoda	Arachnida	Opiliones	Laniatores	Triaenonychoidea	Triaenonychidae	Triaenonychinae	Nuncia	townsendi		Forster, 1965	Nuncia townsendi Forster, 1965	species	Australasian	valid	Kury, Adriano B.
OPIL SP 0502	Checklist	Dataset	Animalia	Arthropoda	Arachnida	Opiliones	Laniatores	Triaenonychoidea	Triaenonychidae	Triaenonychinae	Nuncia	tumidarta		Forster, 1954	Nuncia tumidarta Forster, 1954	species	Australasian	valid	Kury, Adriano B.
OPIL SP 0503	Checklist	Dataset	Animalia	Arthropoda	Arachnida	Opiliones	Laniatores	Triaenonychoidea	Triaenonychidae	Triaenonychinae	Nuncia	tumula		Forster, 1954	Nuncia tumula Forster, 1954	species	Australasian	valid	Kury, Adriano B.
OPIL SP 0504	Checklist	Dataset	Animalia	Arthropoda	Arachnida	Opiliones	Laniatores	Triaenonychoidea	Triaenonychidae	Triaenonychinae	Nuncia	variegata	australis	Forster, 1954	Nuncia variegata australis Forster, 1954	subspecies	Australasian	valid	Kury, Adriano B.
OPIL SP 0505	Checklist	Dataset	Animalia	Arthropoda	Arachnida	Opiliones	Laniatores	Triaenonychoidea	Triaenonychidae	Triaenonychinae	Nuncia	variegata	delli	Forster, 1954	Nuncia variegata delli Forster, 1954	subspecies	Australasian	valid	Kury, Adriano B.
OPIL SP 0506	Checklist	Dataset	Animalia	Arthropoda	Arachnida	Opiliones	Laniatores	Triaenonychoidea	Triaenonychidae	Triaenonychinae	Nuncia	variegata	granulata	Forster, 1954	Nuncia variegata granulata Forster, 1954	subspecies	Australasian	valid	Kury, Adriano B.
OPIL SP 0507	Checklist	Dataset	Animalia	Arthropoda	Arachnida	Opiliones	Laniatores	Triaenonychoidea	Triaenonychidae	Triaenonychinae	Nuncia	variegata	variegata	(Hogg, 1920)	Nuncia variegata variegata (Hogg, 1920)	subspecies	Australasian	valid	Kury, Adriano B.
OPIL SP 0508	Checklist	Dataset	Animalia	Arthropoda	Arachnida	Opiliones	Laniatores	Triaenonychoidea	Triaenonychidae	Triaenonychinae	Nuncia	verrucosa		Maury, 1990	Nuncia verrucosa Maury, 1990	species	Neotropical	valid	Kury, Adriano B.
OPIL SP 0509	Checklist	Dataset	Animalia	Arthropoda	Arachnida	Opiliones	Laniatores	Triaenonychoidea	Triaenonychidae	Triaenonychinae	Nuncia	vidua		Forster, 1954	Nuncia vidua Forster, 1954	species	Australasian	valid	Kury, Adriano B.
OPIL SP 0510	Checklist	Dataset	Animalia	Arthropoda	Arachnida	Opiliones	Laniatores	Triaenonychoidea	Triaenonychidae	Triaenonychinae	Nunciella	aspera		(Pocock, 1902)	Nunciella aspera (Pocock, 1902)	species	Australasian	valid	Kury, Adriano B.
OPIL SP 0511	Checklist	Dataset	Animalia	Arthropoda	Arachnida	Opiliones	Laniatores	Triaenonychoidea	Triaenonychidae	Triaenonychinae	Nunciella	badia		(Hickman, 1958)	Nunciella badia (Hickman, 1958)	species	Australasian	valid	Kury, Adriano B.
OPIL SP 0512	Checklist	Dataset	Animalia	Arthropoda	Arachnida	Opiliones	Laniatores	Triaenonychoidea	Triaenonychidae	Triaenonychinae	Nunciella	cheliplus		Roewer, 1931	Nunciella cheliplus Roewer, 1931	species	Australasian	valid	Kury, Adriano B.
OPIL SP 0513	Checklist	Dataset	Animalia	Arthropoda	Arachnida	Opiliones	Laniatores	Triaenonychoidea	Triaenonychidae	Triaenonychinae	Nunciella	dentata		(Hickman, 1958)	Nunciella dentata (Hickman, 1958)	species	Australasian	valid	Kury, Adriano B.
OPIL SP 0514	Checklist	Dataset	Animalia	Arthropoda	Arachnida	Opiliones	Laniatores	Triaenonychoidea	Triaenonychidae	Triaenonychinae	Nunciella	granulata		Roewer, 1931	Nunciella granulata Roewer, 1931	species	Australasian	valid	Kury, Adriano B.
OPIL SP 0515	Checklist	Dataset	Animalia	Arthropoda	Arachnida	Opiliones	Laniatores	Triaenonychoidea	Triaenonychidae	Triaenonychinae	Nunciella	kangarooensis		Hunt, 1971	Nunciella kangarooensis Hunt, 1971	species	Australasian	valid	Kury, Adriano B.
OPIL SP 0516	Checklist	Dataset	Animalia	Arthropoda	Arachnida	Opiliones	Laniatores	Triaenonychoidea	Triaenonychidae	Triaenonychinae	Nunciella	karriensis		Kauri, 1954	Nunciella karriensis Kauri, 1954	species	Australasian	valid	Kury, Adriano B.
OPIL SP 0517	Checklist	Dataset	Animalia	Arthropoda	Arachnida	Opiliones	Laniatores	Triaenonychoidea	Triaenonychidae	Triaenonychinae	Nunciella	montana		Forster, 1955	Nunciella montana Forster, 1955	species	Australasian	valid	Kury, Adriano B.
OPIL SP 0518	Checklist	Dataset	Animalia	Arthropoda	Arachnida	Opiliones	Laniatores	Triaenonychoidea	Triaenonychidae	Triaenonychinae	Nunciella	parvula		Roewer, 1931	Nunciella parvula Roewer, 1931	species	Australasian	valid	Kury, Adriano B.
OPIL SP 0519	Checklist	Dataset	Animalia	Arthropoda	Arachnida	Opiliones	Laniatores	Triaenonychoidea	Triaenonychidae	Triaenonychinae	Nunciella	tasmaniensis		Hickman, 1958	Nunciella tasmaniensis Hickman, 1958	species	Australasian	valid	Kury, Adriano B.
OPIL SP 0520	Checklist	Dataset	Animalia	Arthropoda	Arachnida	Opiliones	Laniatores	Triaenonychoidea	Triaenonychidae	Triaenonychinae	Nunciella	tuberculata		Forster, 1949	Nunciella tuberculata Forster, 1949	species	Australasian	valid	Kury, Adriano B.
OPIL SP 0521	Checklist	Dataset	Animalia	Arthropoda	Arachnida	Opiliones	Laniatores	Triaenonychoidea	Triaenonychidae	Triaenonychinae	Nunciella	woolcocki		Forster, 1955	Nunciella woolcocki Forster, 1955	species	Australasian	valid	Kury, Adriano B.
OPIL SP 0522	Checklist	Dataset	Animalia	Arthropoda	Arachnida	Opiliones	Laniatores	Triaenonychoidea	Triaenonychidae	Triaenonychinae	Nuncioides	dysmicus		Hickman, 1958	Nuncioides dysmicus Hickman, 1958	species	Australasian	valid	Kury, Adriano B.
OPIL SP 0523	Checklist	Dataset	Animalia	Arthropoda	Arachnida	Opiliones	Laniatores	Triaenonychoidea	Triaenonychidae	Triaenonychinae	Nuncioides	infrequens		Hickman, 1958	Nuncioides infrequens Hickman, 1958	species	Australasian	valid	Kury, Adriano B.
OPIL SP 0524	Checklist	Dataset	Animalia	Arthropoda	Arachnida	Opiliones	Laniatores	Triaenonychoidea	Triaenonychidae	Triaenonychinae	Odontonuncia	saltuensis		Hickman, 1958	Odontonuncia saltuensis Hickman, 1958	species	Australasian	valid	Kury, Adriano B.
OPIL SP 0525	Checklist	Dataset	Animalia	Arthropoda	Arachnida	Opiliones	Laniatores	Triaenonychoidea	Triaenonychidae	Triaenonychinae	Paramontia	infinita		Lawrence, 1934	Paramontia infinita Lawrence, 1934	species	Afrotropical	valid	Kury, Adriano B.
OPIL SP 0526	Checklist	Dataset	Animalia	Arthropoda	Arachnida	Opiliones	Laniatores	Triaenonychoidea	Triaenonychidae	Triaenonychinae	Paramontia	lisposoma		(Lawrence, 1931)	Paramontia lisposoma (Lawrence, 1931)	species	Afrotropical	valid	Kury, Adriano B.
OPIL SP 0527	Checklist	Dataset	Animalia	Arthropoda	Arachnida	Opiliones	Laniatores	Triaenonychoidea	Triaenonychidae	Triaenonychinae	Paranuncia	gigantea		Roewer, 1915	Paranuncia gigantea Roewer, 1915	species	Australasian	valid	Kury, Adriano B.
OPIL SP 0528	Checklist	Dataset	Animalia	Arthropoda	Arachnida	Opiliones	Laniatores	Triaenonychoidea	Triaenonychidae	Triaenonychinae	Paranuncia	ingens		Roewer, 1931	Paranuncia ingens Roewer, 1931	species	Australasian	valid	Kury, Adriano B.
OPIL SP 0529	Checklist	Dataset	Animalia	Arthropoda	Arachnida	Opiliones	Laniatores	Triaenonychoidea	Triaenonychidae	Triaenonychinae	Parattahia	u-signata		Roewer, 1915	Parattahia u-signata Roewer, 1915	species	Australasian	valid	Kury, Adriano B.
OPIL SP 0530	Checklist	Dataset	Animalia	Arthropoda	Arachnida	Opiliones	Laniatores	Triaenonychoidea	Triaenonychidae	Triaenonychinae	Paulianyx	brevipes		Lawrence, 1959	Paulianyx brevipes Lawrence, 1959	species	Afrotropical	valid	Kury, Adriano B.
OPIL SP 0531	Checklist	Dataset	Animalia	Arthropoda	Arachnida	Opiliones	Laniatores	Triaenonychoidea	Triaenonychidae	Triaenonychinae	Paulianyx	ferruginea		Lawrence, 1959	Paulianyx ferruginea Lawrence, 1959	species	Afrotropical	valid	Kury, Adriano B.
OPIL SP 0532	Checklist	Dataset	Animalia	Arthropoda	Arachnida	Opiliones	Laniatores	Triaenonychoidea	Triaenonychidae	Triaenonychinae	Perthacantha	jugata		Roewer, 1931	Perthacantha jugata Roewer, 1931	species	Australasian	valid	Kury, Adriano B.
OPIL SP 0533	Checklist	Dataset	Animalia	Arthropoda	Arachnida	Opiliones	Laniatores	Triaenonychoidea	Triaenonychidae	Triaenonychinae	Picunchenops	spelaeus		Maury, 1988	Picunchenops spelaeus Maury, 1988	species	Neotropical	valid	Kury, Adriano B.
OPIL SP 0534	Checklist	Dataset	Animalia	Arthropoda	Arachnida	Opiliones	Laniatores	Triaenonychoidea	Triaenonychidae	Triaenonychinae	Planimontia	goodnightorum		Kauri, 1961	Planimontia goodnightorum Kauri, 1961	species	Afrotropical	valid	Kury, Adriano B.
OPIL SP 0535	Checklist	Dataset	Animalia	Arthropoda	Arachnida	Opiliones	Laniatores	Triaenonychoidea	Triaenonychidae	Triaenonychinae	Prasma	crassipalpus		(Roewer, 1931)	Prasma crassipalpus (Roewer, 1931)	species	Australasian	valid	Kury, Adriano B.
OPIL SP 0536	Checklist	Dataset	Animalia	Arthropoda	Arachnida	Opiliones	Laniatores	Triaenonychoidea	Triaenonychidae	Triaenonychinae	Prasma	sorenseni	regalia	Forster, 1954	Prasma sorenseni regalia Forster, 1954	subspecies	Australasian	valid	Kury, Adriano B.
OPIL SP 0537	Checklist	Dataset	Animalia	Arthropoda	Arachnida	Opiliones	Laniatores	Triaenonychoidea	Triaenonychidae	Triaenonychinae	Prasma	sorenseni	sorenseni	Forster, 1954	Prasma sorenseni sorenseni Forster, 1954	subspecies	Australasian	valid	Kury, Adriano B.
OPIL SP 0538	Checklist	Dataset	Animalia	Arthropoda	Arachnida	Opiliones	Laniatores	Triaenonychoidea	Triaenonychidae	Triaenonychinae	Prasma	tuberculata	intermedia	Forster, 1954	Prasma tuberculata intermedia Forster, 1954	subspecies	Australasian	valid	Kury, Adriano B.
OPIL SP 0539	Checklist	Dataset	Animalia	Arthropoda	Arachnida	Opiliones	Laniatores	Triaenonychoidea	Triaenonychidae	Triaenonychinae	Prasma	tuberculata	mearosa	Forster, 1954	Prasma tuberculata mearosa Forster, 1954	subspecies	Australasian	valid	Kury, Adriano B.
OPIL SP 0540	Checklist	Dataset	Animalia	Arthropoda	Arachnida	Opiliones	Laniatores	Triaenonychoidea	Triaenonychidae	Triaenonychinae	Prasma	tuberculata	mulsa	Forster, 1954	Prasma tuberculata mulsa Forster, 1954	subspecies	Australasian	valid	Kury, Adriano B.
OPIL SP 0541	Checklist	Dataset	Animalia	Arthropoda	Arachnida	Opiliones	Laniatores	Triaenonychoidea	Triaenonychidae	Triaenonychinae	Prasma	tuberculata	tuberculata	(Hogg, 1920)	Prasma tuberculata tuberculata (Hogg, 1920)	subspecies	Australasian	valid	Kury, Adriano B.
OPIL SP 0542	Checklist	Dataset	Animalia	Arthropoda	Arachnida	Opiliones	Laniatores	Triaenonychoidea	Triaenonychidae	Triaenonychinae	Prasmiola	unica		Forster, 1954	Prasmiola unica Forster, 1954	species	Australasian	valid	Kury, Adriano B.
OPIL SP 0543	Checklist	Dataset	Animalia	Arthropoda	Arachnida	Opiliones	Laniatores	Triaenonychoidea	Triaenonychidae	Triaenonychinae	Promecostethus	unifalculatus		Enderlein, 1909	Promecostethus unifalculatus Enderlein, 1909	species	Australasian	valid	Kury, Adriano B.
OPIL SP 0544	Checklist	Dataset	Animalia	Arthropoda	Arachnida	Opiliones	Laniatores	Triaenonychoidea	Triaenonychidae	Triaenonychinae	Psalenoba	nunciaeformis		Roewer, 1931	Psalenoba nunciaeformis Roewer, 1931	species	Australasian	valid	Kury, Adriano B.
OPIL SP 0545	Checklist	Dataset	Animalia	Arthropoda	Arachnida	Opiliones	Laniatores	Triaenonychoidea	Triaenonychidae	Triaenonychinae	Pyenganella	striata		Hickman, 1958	Pyenganella striata Hickman, 1958	species	Australasian	valid	Kury, Adriano B.
OPIL SP 0546	Checklist	Dataset	Animalia	Arthropoda	Arachnida	Opiliones	Laniatores	Triaenonychoidea	Triaenonychidae	Triaenonychinae	Roewerania	guduana		Kauri, 1961	Roewerania guduana Kauri, 1961	species	Afrotropical	valid	Kury, Adriano B.
OPIL SP 0547	Checklist	Dataset	Animalia	Arthropoda	Arachnida	Opiliones	Laniatores	Triaenonychoidea	Triaenonychidae	Triaenonychinae	Roewerania	lignicola		Lawrence, 1934	Roewerania lignicola Lawrence, 1934	species	Afrotropical	valid	Kury, Adriano B.
OPIL SP 0548	Checklist	Dataset	Animalia	Arthropoda	Arachnida	Opiliones	Laniatores	Triaenonychoidea	Triaenonychidae	Triaenonychinae	Roewerania	montana		Kauri, 1961	Roewerania montana Kauri, 1961	species	Afrotropical	valid	Kury, Adriano B.
OPIL SP 0549	Checklist	Dataset	Animalia	Arthropoda	Arachnida	Opiliones	Laniatores	Triaenonychoidea	Triaenonychidae	Triaenonychinae	Roewerania	spinosa		Lawrence, 1938	Roewerania spinosa Lawrence, 1938	species	Afrotropical	valid	Kury, Adriano B.
OPIL SP 0550	Checklist	Dataset	Animalia	Arthropoda	Arachnida	Opiliones	Laniatores	Triaenonychoidea	Triaenonychidae	Triaenonychinae	Rostromontia	capensis		Lawrence, 1931	Rostromontia capensis Lawrence, 1931	species	Afrotropical	valid	Kury, Adriano B.
OPIL SP 0551	Checklist	Dataset	Animalia	Arthropoda	Arachnida	Opiliones	Laniatores	Triaenonychoidea	Triaenonychidae	Triaenonychinae	Rostromontia	granulifera		Lawrence, 1931	Rostromontia granulifera Lawrence, 1931	species	Afrotropical	valid	Kury, Adriano B.
OPIL SP 0552	Checklist	Dataset	Animalia	Arthropoda	Arachnida	Opiliones	Laniatores	Triaenonychoidea	Triaenonychidae	Triaenonychinae	Rostromontia	truncata		Lawrence, 1931	Rostromontia truncata Lawrence, 1931	species	Afrotropical	valid	Kury, Adriano B.
OPIL SP 0553	Checklist	Dataset	Animalia	Arthropoda	Arachnida	Opiliones	Laniatores	Triaenonychoidea	Triaenonychidae	Triaenonychinae	Stylonuncia	spinosa		Hickman, 1958	Stylonuncia spinosa Hickman, 1958	species	Australasian	valid	Kury, Adriano B.
OPIL SP 0554	Checklist	Dataset	Animalia	Arthropoda	Arachnida	Opiliones	Laniatores	Triaenonychoidea	Triaenonychidae	Triaenonychinae	Tasmanonyx	montanus		Hickman, 1958	Tasmanonyx montanus Hickman, 1958	species	Australasian	valid	Kury, Adriano B.
OPIL SP 0555	Checklist	Dataset	Animalia	Arthropoda	Arachnida	Opiliones	Laniatores	Triaenonychoidea	Triaenonychidae	Triaenonychinae	Triaenonychoides	breviops		Maury, 1987	Triaenonychoides breviops Maury, 1987	species	Neotropical	valid	Kury, Adriano B.
OPIL SP 0556	Checklist	Dataset	Animalia	Arthropoda	Arachnida	Opiliones	Laniatores	Triaenonychoidea	Triaenonychidae	Triaenonychinae	Triaenonychoides	cekalovici		H. Soares, 1968	Triaenonychoides cekalovici H. Soares, 1968	species	Neotropical	valid	Kury, Adriano B.
OPIL SP 0557	Checklist	Dataset	Animalia	Arthropoda	Arachnida	Opiliones	Laniatores	Triaenonychoidea	Triaenonychidae	Triaenonychinae	Triaenonyx	arrogans		H. Soares, 1968	Triaenonyx arrogans H. Soares, 1968	species	Neotropical	valid	Kury, Adriano B.
OPIL SP 0558	Checklist	Dataset	Animalia	Arthropoda	Arachnida	Opiliones	Laniatores	Triaenonychoidea	Triaenonychidae	Triaenonychinae	Triaenonyx	chilensis		S�rensen, 1902	Triaenonyx chilensis S�rensen, 1902	species	Neotropical	valid	Kury, Adriano B.
OPIL SP 0559	Checklist	Dataset	Animalia	Arthropoda	Arachnida	Opiliones	Laniatores	Triaenonychoidea	Triaenonychidae	Triaenonychinae	Triaenonyx	corralensis		Roewer, 1915	Triaenonyx corralensis Roewer, 1915	species	Neotropical	valid	Kury, Adriano B.
OPIL SP 0560	Checklist	Dataset	Animalia	Arthropoda	Arachnida	Opiliones	Laniatores	Triaenonychoidea	Triaenonychidae	Triaenonychinae	Triaenonyx	dispersus		Roewer, 1915	Triaenonyx dispersus Roewer, 1915	species	Neotropical	valid	Kury, Adriano B.
OPIL SP 0561	Checklist	Dataset	Animalia	Arthropoda	Arachnida	Opiliones	Laniatores	Triaenonychoidea	Triaenonychidae	Triaenonychinae	Triaenonyx	rapax		S�rensen, 1886	Triaenonyx rapax S�rensen, 1886	species	Neotropical	valid	Kury, Adriano B.
OPIL SP 0562	Checklist	Dataset	Animalia	Arthropoda	Arachnida	Opiliones	Laniatores	Triaenonychoidea	Triaenonychidae	Triaenonychinae	Triaenonyx	valdiviensis		S�rensen, 1902	Triaenonyx valdiviensis S�rensen, 1902	species	Neotropical	valid	Kury, Adriano B.
OPIL SP 0563	Checklist	Dataset	Animalia	Arthropoda	Arachnida	Opiliones	Laniatores	Triaenonychoidea	Triaenonychidae	Triaenonychinae	Triconobunus	horridus		Roewer, 1914	Triconobunus horridus Roewer, 1914	species	Australasian	valid	Kury, Adriano B.
OPIL SP 0564	Checklist	Dataset	Animalia	Arthropoda	Arachnida	Opiliones	Laniatores	Triaenonychoidea	Triaenonychidae	Triaenonychinae	Triregia	bilineata		(Forster, 1943)	Triregia bilineata (Forster, 1943)	species	Australasian	valid	Kury, Adriano B.
OPIL SP 0565	Checklist	Dataset	Animalia	Arthropoda	Arachnida	Opiliones	Laniatores	Triaenonychoidea	Triaenonychidae	Triaenonychinae	Triregia	fairburni	fairburni	(Forster, 1943)	Triregia fairburni fairburni (Forster, 1943)	subspecies	Australasian	valid	Kury, Adriano B.
OPIL SP 0566	Checklist	Dataset	Animalia	Arthropoda	Arachnida	Opiliones	Laniatores	Triaenonychoidea	Triaenonychidae	Triaenonychinae	Triregia	fairburni	grata	Forster, 1954	Triregia fairburni grata Forster, 1954	subspecies	Australasian	valid	Kury, Adriano B.
OPIL SP 0567	Checklist	Dataset	Animalia	Arthropoda	Arachnida	Opiliones	Laniatores	Triaenonychoidea	Triaenonychidae	Triaenonychinae	Triregia	monstrosa		Forster, 1948	Triregia monstrosa Forster, 1948	species	Australasian	valid	Kury, Adriano B.
OPIL SP 0568	Checklist	Dataset	Animalia	Arthropoda	Arachnida	Opiliones	Laniatores	Triaenonychoidea	Triaenonychidae	Triaenonychinae	Valdivionyx	crassipes		Maury, 1988	Valdivionyx crassipes Maury, 1988	species	Neotropical	valid	Kury, Adriano B.
OPIL SP 0569	Checklist	Dataset	Animalia	Arthropoda	Arachnida	Opiliones	Laniatores	Triaenonychoidea	Triaenonychidae	Triaenonychinae	Yatala	aspera		(Forster, 1949)	Yatala aspera (Forster, 1949)	species	Australasian	valid	Kury, Adriano B.
OPIL SP 0570	Checklist	Dataset	Animalia	Arthropoda	Arachnida	Opiliones	Laniatores	Triaenonychoidea	Triaenonychidae	Triaenonychinae	Yatala	hirsti		Roewer, 1942	Yatala hirsti Roewer, 1942	species	Australasian	valid	Kury, Adriano B.
OPIL SP 0571	Checklist	Dataset	Animalia	Arthropoda	Arachnida	Opiliones	Laniatores	Triaenonychoidea	Triaenonychidae	Triaenonychinae	Yulella	natalensis		(Lawrence, 1937)	Yulella natalensis (Lawrence, 1937)	species	Afrotropical	valid	Kury, Adriano B.
